# Supplementary material for: N′-[(E)-2-Hy­droxy-5-iodo­benzyl­idene]furan-2-carbohydrazide monohydrate
Source: Acta Crystallogr Sect E Struct Rep Online. 2012 Jan 14;68(Pt 2):o413–4. doi: 10.1107/S1600536811055826 (PMC3275173; doi:10.1107/S1600536811055826)
Supplement: Supplementary file 1 [file e-68-0o413-sup1.cif]

##############################################################################
#                                                                            #
# This CIF contains the data in a paper accepted for publication in          #
# Acta Crystallographica Section E. It conforms to the requirements of       #
# Notes for Authors for Acta Crystallographica Section E, and has been       #
# peer reviewed under the auspices of the IUCr Commission on Journals.       #
#                                                                            #
# Full details of the Crystallographic Information File format               #
# are given in the paper "The Crystallographic Information File (CIF):       #
# a New Standard Archive File for Crystallography" by S. R. Hall, F. H.      #
# Allen and I. D. Brown [Acta Cryst. (1991), A47, 655-685].                  #
#                                                                            #
# The current version of the core CIF dictionary is obtainable from          #
# ftp://ftp.iucr.org/pub/cif_core.dic.                                       #
#                                                                            #
# Software is freely available for graphical display of the structure(s)     #
# in this CIF. For information consult the CIF software page                 #
# http://www.iucr.org/resources/cif/software.                                #
#                                                                            #
# This file may be used for bona fide research purposes within the           #
# scientific community so long as proper attribution is given to the journal # 
# article from which it was obtained.                                        #
#                                                                            #
##############################################################################
data_global
_audit_creation_method     SHELXL-97
_journal_date_recd_electronic     2011-12-20
_journal_date_accepted     2011-12-27
_journal_name_full     'Acta Crystallographica, Section E'
_journal_year     2012
_journal_volume     68
_journal_issue      2
_journal_page_first     o413
_journal_page_last     o414
_journal_paper_category     QO
_journal_paper_doi     10.1107/S1600536811055826
_journal_coeditor_code     HB6573
_publ_contact_author_name     ' Edward RT Tiekink '
_publ_contact_author_address
;
Department of Chemistry, University of Malaya,
50603 Kuala Lumpur, Malaysia
;
_publ_contact_author_email
;
edward.tiekink@gmail.com
;
_publ_contact_author_fax     ' +60 3 7967 4193 '
_publ_contact_author_phone     ' +60 3 7967 6775 '
_publ_section_title
;
<i>N</i>'-[(<i>E</i>)-2-Hydroxy-5-iodobenzylidene]furan-2-carbohydrazide
monohydrate
;
loop_
    _publ_author_name
    _publ_author_footnote
    _publ_author_address
    'Rahman Bikas '
;
Additional correspondence author, e-mail: bikas_r@yahoo.com.
;
;
Young Researchers Club, Tabriz Branch, Islamic Azad University,
Tabriz, Iran
;
    'Parisa Mahboubi Anarjan' .
;
Department of Chemistry, University of Zanjan, 45195-313 Zanjan, Iran
;
    'Ng, Seik Weng' .
;
     Department of Chemistry
     University of Malaya
     50603 Kuala Lumpur
     Malaysia
     and
     Chemistry Department
     Faculty of Science
     King Abdulaziz University
     PO Box 80203 Jeddah
     Saudi Arabia
;
    'Tiekink, Edward R. T.' .
;
Department of Chemistry, University of Malaya,
50603 Kuala Lumpur, Malaysia
;
data_I
_audit_creation_method     SHELXL-97
_chemical_name_systematic
;
<i>N</i>'-[(<i>E</i>)-2-Hydroxy-5-iodobenzylidene]furan-2-carbohydrazide
monohydrate
;
_chemical_name_common     ?
_chemical_formula_moiety     'C12 H9 I N2 O3, H2 O'
_chemical_formula_sum     'C12 H11 I N2 O4'
_chemical_formula_iupac     'C12 H9 I N2 O3, H2 O'
_chemical_formula_weight     374.13
_chemical_melting_point     ?
_symmetry_cell_setting     orthorhombic
_symmetry_space_group_name_H-M     'P 21 21 21'
_symmetry_space_group_name_Hall     'P 2ac 2ab'
loop_
    _symmetry_equiv_pos_as_xyz
    'x, y, z'
    '-x+1/2, -y, z+1/2'
    '-x, y+1/2, -z+1/2'
    'x+1/2, -y+1/2, -z'
_cell_length_a     4.8607(2)
_cell_length_b     12.5873(4)
_cell_length_c     21.1627(9)
_cell_angle_alpha     90.00
_cell_angle_beta     90.00
_cell_angle_gamma     90.00
_cell_volume     1294.80(9)
_cell_formula_units_Z     4
_cell_measurement_reflns_used     2924
_cell_measurement_theta_min     4.0830
_cell_measurement_theta_max     76.3053
_cell_measurement_temperature     100(2)
_exptl_crystal_description     prism
_exptl_crystal_colour     colourless
_exptl_crystal_size_max     0.20
_exptl_crystal_size_mid     0.08
_exptl_crystal_size_min     0.04
_exptl_crystal_density_diffrn     1.919
_exptl_crystal_density_meas     ?
_exptl_crystal_density_method     'not measured'
_exptl_crystal_F_000     728
_exptl_absorpt_coefficient_mu     19.570
_exptl_absorpt_correction_type     multi-scan
_exptl_absorpt_process_details     '(CrysAlis PRO; Agilent, 2010)'
_exptl_absorpt_correction_T_min     0.1113
_exptl_absorpt_correction_T_max     0.5082
_diffrn_ambient_temperature     100(2)
_diffrn_radiation_type     CuK\a
_diffrn_radiation_wavelength     1.54184
_diffrn_radiation_source     'SuperNova (Cu) X-ray Source'
_diffrn_radiation_monochromator     Mirror
_diffrn_measurement_device_type
                  'Agilent SuperNova Dual diffractometer with an Atlas detector'
_diffrn_measurement_method     '\w scan'
_diffrn_detector_area_resol_mean     10.4041
_diffrn_reflns_number     4758
_diffrn_reflns_av_R_equivalents     0.0388
_diffrn_reflns_av_sigmaI/netI     0.0463
_diffrn_reflns_theta_min     4.09
_diffrn_reflns_theta_max     76.50
_diffrn_reflns_theta_full     76.50
_diffrn_measured_fraction_theta_max     0.985
_diffrn_measured_fraction_theta_full     0.984
_diffrn_reflns_limit_h_min     -6
_diffrn_reflns_limit_h_max     5
_diffrn_reflns_limit_k_min     -15
_diffrn_reflns_limit_k_max     10
_diffrn_reflns_limit_l_min     -18
_diffrn_reflns_limit_l_max     26
_diffrn_standards_number     0
_diffrn_standards_interval_count     0
_diffrn_standards_interval_time     0
_diffrn_standards_decay_%     0
_reflns_number_total     2641
_reflns_number_gt     2575
_reflns_threshold_expression     I>2\s(I)
_refine_ls_structure_factor_coef     Fsqd
_refine_ls_matrix_type     full
_refine_ls_R_factor_all     0.0595
_refine_ls_R_factor_gt     0.0586
_refine_ls_wR_factor_gt     0.1562
_refine_ls_wR_factor_ref     0.1583
_refine_ls_goodness_of_fit_ref     1.090
_refine_ls_restrained_S_all     1.086
_refine_ls_number_reflns     2641
_refine_ls_number_parameters     186
_refine_ls_number_restraints     34
_refine_ls_hydrogen_treatment     constr
_refine_ls_weighting_scheme     calc
_refine_ls_weighting_details
                 'calc w=1/[\s^2^(Fo^2^)+(0.1270P)^2^] where P=(Fo^2^+2Fc^2^)/3'
_atom_sites_solution_hydrogens     geom
_atom_sites_solution_primary     direct
_atom_sites_solution_secondary     difmap
_refine_ls_shift/su_max     0.001
_refine_ls_shift/su_mean     0.001
_refine_diff_density_max     3.215
_refine_diff_density_min     -1.818
_refine_ls_extinction_method     none
_refine_ls_extinction_coef     ?
_refine_ls_abs_structure_details     'Flack (1983), 1050 Friedel pairs'
_refine_ls_abs_structure_Flack     -0.020(12)
loop_
    _atom_type_symbol
    _atom_type_description
    _atom_type_scat_dispersion_real
    _atom_type_scat_dispersion_imag
    _atom_type_scat_source
    'C' 'C' 0.0181 0.0091
                         'International Tables Vol C Tables 4.2.6.8 and 6.1.1.4'
    'H' 'H' 0.0000 0.0000
                         'International Tables Vol C Tables 4.2.6.8 and 6.1.1.4'
    'N' 'N' 0.0311 0.0180
                         'International Tables Vol C Tables 4.2.6.8 and 6.1.1.4'
    'O' 'O' 0.0492 0.0322
                         'International Tables Vol C Tables 4.2.6.8 and 6.1.1.4'
    'I' 'I' -0.3257 6.8362
                         'International Tables Vol C Tables 4.2.6.8 and 6.1.1.4'
_computing_data_collection     'CrysAlis PRO (Agilent, 2010)'
_computing_cell_refinement     'CrysAlis PRO (Agilent, 2010)'
_computing_data_reduction     'CrysAlis PRO (Agilent, 2010)'
_computing_structure_solution     'SHELXS97 (Sheldrick, 2008)'
_computing_structure_refinement     'SHELXL97 (Sheldrick, 2008)'
_computing_molecular_graphics
;
X-SEED (Barbour, 2001) and DIAMOND (Brandenburg, 2006)
;
_computing_publication_material     'publCIF (Westrip, 2010)'
loop_
    _atom_site_type_symbol
    _atom_site_label
    _atom_site_fract_x
    _atom_site_fract_y
    _atom_site_fract_z
    _atom_site_U_iso_or_equiv
    _atom_site_adp_type
    _atom_site_calc_flag
    _atom_site_refinement_flags
    _atom_site_occupancy
    _atom_site_symmetry_multiplicity
    _atom_site_disorder_assembly
    _atom_site_disorder_group
    I I1 1.44774(10) 1.14557(3) 0.97807(2) 0.0213(2) Uani d . 1 1 . .
    O O1 0.7447(14) 0.7625(4) 0.8846(3) 0.0239(12) Uani d . 1 1 . .
    H H1 0.7161 0.7655 0.8455 0.036 Uiso calc R 1 1 . .
    O O2 0.1609(12) 0.7779(4) 0.7326(3) 0.0205(10) Uani d . 1 1 . .
    O O3 -0.214(2) 0.8642(7) 0.6509(4) 0.016(2) Uani d PDU 0.575(18) 1 A 1
    O O3' -0.043(3) 1.0345(7) 0.6855(7) 0.016 Uiso d PD 0.425(18) 1 A 2
    O O1W 0.3405(13) 1.1654(4) 0.7575(3) 0.0265(12) Uani d . 1 1 . .
    H H11 0.4756 1.2055 0.7641 0.040 Uiso d R 1 1 . .
    H H12 0.1948 1.1982 0.7664 0.040 Uiso d R 1 1 . .
    N N1 0.5129(13) 0.9031(5) 0.8010(3) 0.0170(12) Uani d . 1 1 . .
    N N2 0.3308(13) 0.9420(4) 0.7566(3) 0.0158(11) Uani d . 1 1 . .
    H H2 0.3265 1.0105 0.7483 0.019 Uiso calc R 1 1 . .
    C C1 0.8927(16) 0.8472(6) 0.9027(3) 0.0196(14) Uani d . 1 1 . .
    C C2 1.0829(17) 0.8331(6) 0.9520(4) 0.0222(14) Uani d . 1 1 . .
    H H2A 1.1050 0.7648 0.9704 0.027 Uiso calc R 1 1 . .
    C C3 1.2403(16) 0.9185(6) 0.9745(3) 0.0196(14) Uani d . 1 1 . .
    H H3 1.3645 0.9086 1.0087 0.024 Uiso calc R 1 1 . .
    C C4 1.2132(15) 1.0178(6) 0.9464(3) 0.0168(13) Uani d . 1 1 . .
    C C5 1.0320(17) 1.0338(5) 0.8971(3) 0.0176(13) Uani d . 1 1 . .
    H H5 1.0188 1.1018 0.8779 0.021 Uiso calc R 1 1 . .
    C C6 0.8665(15) 0.9496(6) 0.8753(3) 0.0165(13) Uani d . 1 1 . .
    C C7 0.6706(16) 0.9737(6) 0.8255(3) 0.0168(13) Uani d . 1 1 . .
    H H7 0.6588 1.0447 0.8105 0.020 Uiso calc R 1 1 . .
    C C8 0.1574(17) 0.8747(6) 0.7254(3) 0.0184(13) Uani d . 1 1 A .
    C C9 -0.0322(15) 0.9270(5) 0.6827(3) 0.0166(13) Uani d D 1 1 . .
    C C10 -0.085(3) 1.0323(8) 0.6628(8) 0.024(3) Uani d PDU 0.575(18) 1 A 1
    H H10 0.0141 1.0934 0.6761 0.028 Uiso calc PR 0.575(18) 1 A 1
    C C10' -0.226(5) 0.8865(16) 0.6390(12) 0.024 Uiso d PD 0.425(18) 1 A 2
    H H10' -0.2631 0.8141 0.6297 0.028 Uiso calc PR 0.425(18) 1 A 2
    C C11 -0.298(3) 1.0318(11) 0.6217(7) 0.021(3) Uani d PDU 0.575(18) 1 A 1
    H H11A -0.3751 1.0920 0.6012 0.025 Uiso calc PR 0.575(18) 1 A 1
    C C11' -0.345(4) 0.9727(17) 0.6138(9) 0.021 Uiso d PD 0.425(18) 1 A 2
    H H11' -0.4821 0.9720 0.5819 0.025 Uiso calc PR 0.425(18) 1 A 2
    C C12 -0.384(3) 0.9257(11) 0.6150(5) 0.018(3) Uani d PDU 0.575(18) 1 A 1
    H H12A -0.5336 0.9012 0.5901 0.022 Uiso calc PR 0.575(18) 1 A 1
    C C12' -0.233(4) 1.0650(16) 0.6422(9) 0.018 Uiso d PD 0.425(18) 1 A 2
    H H12' -0.2832 1.1362 0.6325 0.022 Uiso calc PR 0.425(18) 1 A 2
loop_
    _atom_site_aniso_label
    _atom_site_aniso_U_11
    _atom_site_aniso_U_22
    _atom_site_aniso_U_33
    _atom_site_aniso_U_12
    _atom_site_aniso_U_13
    _atom_site_aniso_U_23
    I1 0.0259(3) 0.0187(3) 0.0192(3) 0.00161(17) -0.00272(17) -0.00437(15)
    O1 0.036(3) 0.015(2) 0.021(3) -0.005(2) -0.005(2) 0.002(2)
    O2 0.022(2) 0.013(2) 0.026(3) 0.002(2) -0.001(2) -0.0006(19)
    O3 0.023(4) 0.018(4) 0.006(4) 0.004(4) -0.006(3) -0.004(3)
    O1W 0.027(3) 0.013(2) 0.039(3) -0.001(2) -0.002(3) -0.004(2)
    N1 0.023(3) 0.017(2) 0.012(2) 0.002(2) 0.001(2) -0.001(2)
    N2 0.022(3) 0.010(2) 0.015(2) 0.001(2) -0.003(2) -0.001(2)
    C1 0.024(4) 0.019(3) 0.016(3) -0.002(3) 0.001(3) 0.000(3)
    C2 0.032(4) 0.016(3) 0.019(3) 0.000(3) -0.004(3) 0.003(3)
    C3 0.023(3) 0.024(4) 0.012(3) 0.000(3) -0.004(3) 0.003(3)
    C4 0.021(3) 0.014(3) 0.015(3) -0.002(3) 0.001(3) -0.006(2)
    C5 0.026(3) 0.014(3) 0.012(3) 0.001(3) 0.000(3) -0.002(2)
    C6 0.016(3) 0.017(3) 0.016(3) 0.003(3) 0.000(3) 0.001(2)
    C7 0.021(3) 0.016(3) 0.013(3) 0.002(3) 0.001(3) 0.001(2)
    C8 0.020(3) 0.020(3) 0.015(3) 0.003(3) 0.001(3) -0.002(3)
    C9 0.021(3) 0.014(3) 0.015(3) 0.003(3) 0.001(3) -0.005(2)
    C10 0.031(7) 0.019(5) 0.020(6) 0.000(5) -0.007(6) -0.003(5)
    C11 0.025(6) 0.018(6) 0.021(6) 0.005(5) -0.002(5) 0.005(5)
    C12 0.029(6) 0.019(6) 0.007(4) -0.003(5) -0.007(4) 0.000(4)
loop_
    _geom_bond_atom_site_label_1
    _geom_bond_atom_site_label_2
    _geom_bond_site_symmetry_2
    _geom_bond_distance
    _geom_bond_publ_flag
    I1 C4 . 2.082(7) ?
    O1 C1 . 1.342(9) ?
    O1 H1 . 0.8400 ?
    O2 C8 . 1.228(9) ?
    O3 C9 . 1.363(8) ?
    O3 C12 . 1.363(9) ?
    O3' C9 . 1.355(8) ?
    O3' C12' . 1.358(9) ?
    O1W H11 . 0.8402 ?
    O1W H12 . 0.8409 ?
    N1 C7 . 1.283(10) ?
    N1 N2 . 1.381(8) ?
    N2 C8 . 1.365(10) ?
    N2 H2 . 0.8800 ?
    C1 C2 . 1.406(10) ?
    C1 C6 . 1.418(10) ?
    C2 C3 . 1.402(10) ?
    C2 H2A . 0.9500 ?
    C3 C4 . 1.391(9) ?
    C3 H3 . 0.9500 ?
    C4 C5 . 1.379(10) ?
    C5 C6 . 1.409(11) ?
    C5 H5 . 0.9500 ?
    C6 C7 . 1.451(10) ?
    C7 H7 . 0.9500 ?
    C8 C9 . 1.449(10) ?
    C9 C10 . 1.413(9) ?
    C9 C10' . 1.413(10) ?
    C10 C11 . 1.353(9) ?
    C10 H10 . 0.9500 ?
    C10' C11' . 1.341(10) ?
    C10' H10' . 0.9500 ?
    C11 C12 . 1.407(9) ?
    C11 H11A . 0.9500 ?
    C11' C12' . 1.415(10) ?
    C11' H11' . 0.9500 ?
    C12 H12A . 0.9500 ?
    C12' H12' . 0.9500 ?
loop_
    _geom_angle_atom_site_label_1
    _geom_angle_atom_site_label_2
    _geom_angle_atom_site_label_3
    _geom_angle_site_symmetry_1
    _geom_angle_site_symmetry_3
    _geom_angle
    _geom_angle_publ_flag
    C1 O1 H1 . . 109.5 ?
    C9 O3 C12 . . 109.8(8) ?
    C9 O3' C12' . . 106.2(12) ?
    H11 O1W H12 . . 109.0 ?
    C7 N1 N2 . . 114.4(6) ?
    C8 N2 N1 . . 120.4(6) ?
    C8 N2 H2 . . 119.8 ?
    N1 N2 H2 . . 119.8 ?
    O1 C1 C2 . . 117.6(6) ?
    O1 C1 C6 . . 123.9(7) ?
    C2 C1 C6 . . 118.5(7) ?
    C3 C2 C1 . . 120.9(6) ?
    C3 C2 H2A . . 119.5 ?
    C1 C2 H2A . . 119.5 ?
    C4 C3 C2 . . 119.5(7) ?
    C4 C3 H3 . . 120.3 ?
    C2 C3 H3 . . 120.3 ?
    C5 C4 C3 . . 121.0(6) ?
    C5 C4 I1 . . 118.7(5) ?
    C3 C4 I1 . . 120.3(5) ?
    C4 C5 C6 . . 120.2(6) ?
    C4 C5 H5 . . 119.9 ?
    C6 C5 H5 . . 119.9 ?
    C5 C6 C1 . . 119.9(7) ?
    C5 C6 C7 . . 117.1(6) ?
    C1 C6 C7 . . 123.0(7) ?
    N1 C7 C6 . . 122.7(6) ?
    N1 C7 H7 . . 118.6 ?
    C6 C7 H7 . . 118.6 ?
    O2 C8 N2 . . 123.1(7) ?
    O2 C8 C9 . . 122.5(7) ?
    N2 C8 C9 . . 114.4(6) ?
    O3 C9 C10 . . 106.3(8) ?
    O3' C9 C10' . . 111.3(11) ?
    O3' C9 C8 . . 116.8(8) ?
    O3 C9 C8 . . 117.1(6) ?
    C10 C9 C8 . . 136.6(8) ?
    C10' C9 C8 . . 131.8(10) ?
    C11 C10 C9 . . 109.0(9) ?
    C11 C10 H10 . . 125.5 ?
    C9 C10 H10 . . 125.5 ?
    C11' C10' C9 . . 104.7(14) ?
    C11' C10' H10' . . 127.6 ?
    C9 C10' H10' . . 127.6 ?
    C10 C11 C12 . . 107.2(10) ?
    C10 C11 H11A . . 126.4 ?
    C12 C11 H11A . . 126.4 ?
    C10' C11' C12' . . 109.3(16) ?
    C10' C11' H11' . . 125.3 ?
    C12' C11' H11' . . 125.3 ?
    O3 C12 C11 . . 107.6(9) ?
    O3 C12 H12A . . 126.2 ?
    C11 C12 H12A . . 126.2 ?
    O3' C12' C11' . . 108.3(15) ?
    O3' C12' H12' . . 125.8 ?
    C11' C12' H12' . . 125.8 ?
loop_
    _geom_torsion_atom_site_label_1
    _geom_torsion_atom_site_label_2
    _geom_torsion_atom_site_label_3
    _geom_torsion_atom_site_label_4
    _geom_torsion_site_symmetry_1
    _geom_torsion_site_symmetry_2
    _geom_torsion_site_symmetry_3
    _geom_torsion_site_symmetry_4
    _geom_torsion
    _geom_torsion_publ_flag
    C7 N1 N2 C8 . . . . 177.9(6) ?
    O1 C1 C2 C3 . . . . -178.5(7) ?
    C6 C1 C2 C3 . . . . 1.0(11) ?
    C1 C2 C3 C4 . . . . -1.8(12) ?
    C2 C3 C4 C5 . . . . 0.6(11) ?
    C2 C3 C4 I1 . . . . -179.3(6) ?
    C3 C4 C5 C6 . . . . 1.3(11) ?
    I1 C4 C5 C6 . . . . -178.8(5) ?
    C4 C5 C6 C1 . . . . -2.0(11) ?
    C4 C5 C6 C7 . . . . 176.9(7) ?
    O1 C1 C6 C5 . . . . -179.6(7) ?
    C2 C1 C6 C5 . . . . 0.8(11) ?
    O1 C1 C6 C7 . . . . 1.6(12) ?
    C2 C1 C6 C7 . . . . -178.0(7) ?
    N2 N1 C7 C6 . . . . 176.9(6) ?
    C5 C6 C7 N1 . . . . 178.6(7) ?
    C1 C6 C7 N1 . . . . -2.6(11) ?
    N1 N2 C8 O2 . . . . -3.3(11) ?
    N1 N2 C8 C9 . . . . 176.8(6) ?
    C12' O3' C9 O3 . . . . -10.9(17) ?
    C12' O3' C9 C10 . . . . 21(2) ?
    C12' O3' C9 C10' . . . . -3(2) ?
    C12' O3' C9 C8 . . . . -179.6(11) ?
    C12 O3 C9 O3' . . . . 8.7(15) ?
    C12 O3 C9 C10 . . . . -3.1(13) ?
    C12 O3 C9 C10' . . . . -21(6) ?
    C12 O3 C9 C8 . . . . 177.4(9) ?
    O2 C8 C9 O3' . . . . 170.8(9) ?
    N2 C8 C9 O3' . . . . -9.3(11) ?
    O2 C8 C9 O3 . . . . 1.1(12) ?
    N2 C8 C9 O3 . . . . -179.0(8) ?
    O2 C8 C9 C10 . . . . -178.1(12) ?
    N2 C8 C9 C10 . . . . 1.8(16) ?
    O2 C8 C9 C10' . . . . -5(2) ?
    N2 C8 C9 C10' . . . . 174.5(19) ?
    O3' C9 C10 C11 . . . . -151(3) ?
    O3 C9 C10 C11 . . . . 1.9(15) ?
    C10' C9 C10 C11 . . . . 6.6(18) ?
    C8 C9 C10 C11 . . . . -178.8(10) ?
    O3' C9 C10' C11' . . . . 3(3) ?
    O3 C9 C10' C11' . . . . 157(8) ?
    C10 C9 C10' C11' . . . . -6(2) ?
    C8 C9 C10' C11' . . . . 179.0(13) ?
    C9 C10 C11 C12 . . . . 0.0(17) ?
    C9 C10' C11' C12' . . . . -1(3) ?
    C9 O3 C12 C11 . . . . 3.2(14) ?
    C10 C11 C12 O3 . . . . -1.9(16) ?
    C9 O3' C12' C11' . . . . 1.6(19) ?
    C10' C11' C12' O3' . . . . 0(3) ?
loop_
    _geom_hbond_atom_site_label_D
    _geom_hbond_atom_site_label_H
    _geom_hbond_atom_site_label_A
    _geom_hbond_site_symmetry_A
    _geom_hbond_distance_DH
    _geom_hbond_distance_HA
    _geom_hbond_distance_DA
    _geom_hbond_angle_DHA
    N2 H2 O1w . 0.88 1.96 2.813(7) 163
    O1 H1 N1 . 0.84 2.20 2.744(8) 122
    O1w H11 O2 3_656 0.84 1.99 2.815(8) 167
    O1w H12 O2 3_556 0.84 2.00 2.826(8) 168
