# Supplementary material for: N′-[(E)-2-Hy­droxy-5-iodo­benzyl­idene]furan-2-carbohydrazide monohydrate
Source: Acta Crystallogr Sect E Struct Rep Online. 2012 Jan 14;68(Pt 2):o413–4. doi: 10.1107/S1600536811055826 (PMC3275173; doi:10.1107/S1600536811055826)
Supplement: Supplementary file 2 [file e-68-0o413-Isup2.hkl]

# 
# h,k,l, Fc-squared, Fo-squared, sigma(Fo-squared) and status flag 
# 
data_I
_shelx_title '  P212121  1050 Friedel pairs' 
_shelx_refln_list_code          4 
_shelx_F_calc_maximum      198.87 
_exptl_crystal_F_000       728.00 
_reflns_d_resolution_high  0.7928 
 
loop_ 
 _symmetry_equiv_pos_as_xyz 
 'x, y, z' 
 '-x+1/2, -y, z+1/2' 
 '-x, y+1/2, -z+1/2' 
 'x+1/2, -y+1/2, -z' 
 
_cell_length_a     4.8607 
_cell_length_b    12.5873 
_cell_length_c    21.1627 
_cell_angle_alpha  90.000 
_cell_angle_beta   90.000 
_cell_angle_gamma  90.000 
 
_shelx_F_squared_multiplier     1.000 
 
loop_ 
 _refln_index_h 
 _refln_index_k 
 _refln_index_l 
 _refln_F_squared_calc 
 _refln_F_squared_meas 
 _refln_F_squared_sigma 
 _refln_observed_status 
   2   0   0     5107.82     5089.40     91.80 o 
   4   0   0      593.15      573.34     69.10 o 
   6   0   0       63.94       66.07     19.21 o 
   1   1   0      833.41      803.86     19.77 o 
   2   1   0    11623.89    12364.84    107.39 o 
   3   1   0     2001.35     1940.67     73.26 o 
   4   1   0     3694.72     3771.69    100.74 o 
   5   1   0     1376.58     1696.87     85.98 o 
   0   2   0     1940.45     2351.92     66.30 o 
   1   2   0    35665.75    36061.61    287.41 o 
   2   2   0      125.98      133.98      9.28 o 
   3   2   0      883.05      704.48     78.44 o 
   4   2   0        2.33        1.09      7.24 o 
   5   2   0       83.62       84.81     15.05 o 
   1   3   0     7127.85     7582.21     91.60 o 
   2   3   0       62.83       50.74     10.85 o 
   3   3   0    12377.92    13201.17    371.58 o 
   4   3   0     1792.55     1793.62     62.95 o 
   5   3   0     1809.45     2121.12     79.12 o 
   0   4   0    18528.56    17461.10    135.67 o 
   1   4   0    21911.50    20976.89    215.44 o 
   2   4   0    13497.33    13541.91    304.77 o 
   3   4   0      136.04      132.20     22.89 o 
   4   4   0      235.01      220.97     24.35 o 
   5   4   0        4.77       -0.92      8.48 o 
   1   5   0        4.91       10.49      5.29 o 
   2   5   0     8081.84     8308.86    241.58 o 
   3   5   0       25.78       31.99     10.91 o 
   4   5   0     5520.94     5996.34    128.76 o 
   5   5   0       22.05       22.26     12.55 o 
   0   6   0     7446.38     7258.52    126.72 o 
   1   6   0    13061.37    13256.87    128.83 o 
   2   6   0     5053.44     5159.23    164.11 o 
   3   6   0      621.63      565.83     35.80 o 
   4   6   0       30.40       50.93     17.29 o 
   5   6   0        4.54      -13.44     13.44 o 
   1   7   0     1258.49     1242.73     48.47 o 
   2   7   0       44.66       42.63     12.81 o 
   3   7   0     7102.59     7388.61    122.02 o 
   4   7   0      163.64      206.80     33.04 o 
   5   7   0     3510.16     4159.08    199.42 o 
   0   8   0     3204.53     3091.58    131.03 o 
   1   8   0     9587.23     9672.15    155.84 o 
   2   8   0      644.50      652.62     52.73 o 
   3   8   0     1830.52     2001.87     82.73 o 
   4   8   0      198.00      210.84     47.50 o 
   5   8   0      111.28       74.92     21.87 o 
   1   9   0      180.46      167.46     26.67 o 
   2   9   0     3277.40     3509.38    112.90 o 
   3   9   0      277.79      338.56     33.94 o 
   4   9   0     3526.11     3925.46    165.48 o 
   5   9   0      491.76      473.84     47.49 o 
   0  10   0    17582.69    15884.52    783.49 o 
   1  10   0      102.85       79.66     13.48 o 
   2  10   0     3505.14     3637.90    143.24 o 
   3  10   0       12.09       15.60      8.40 o 
   4  10   0       21.70       23.05     19.28 o 
   1  11   0       78.07       66.44     12.47 o 
   2  11   0      444.31      430.68     48.63 o 
   3  11   0     3050.32     3201.09    105.35 o 
   4  11   0      921.93      929.83     46.29 o 
   0  12   0        0.16       -6.76     16.97 o 
   1  12   0    10065.29     9433.64    319.77 o 
   2  12   0        1.28       10.24     12.53 o 
   3  12   0     1159.67     1290.98    133.87 o 
   1  13   0      669.82      686.36     48.04 o 
   2  13   0      186.04      203.25     29.22 o 
   3  13   0     1122.38     1142.84     52.18 o 
   0  14   0     3598.20     3627.03    170.10 o 
   1  14   0      215.52      236.28     30.67 o 
   2  14   0     1545.69     1544.62     74.49 o 
   1   0   1       38.66       56.51      6.09 o 
   2   0   1     8095.04     8375.91    100.78 o 
   3   0   1        5.03       -5.95     12.83 o 
   4   0   1     6848.83     7054.49    172.12 o 
   5   0   1       32.29       23.83     17.70 o 
   6   0   1      659.10      833.67     61.51 o 
  -6   1   1       81.29       80.57     20.90 o 
  -5   1   1      224.81      249.10     25.87 o 
  -4   1   1      404.64      415.41     32.91 o 
  -3   1   1     2347.71     2496.86     85.24 o 
  -2   1   1    10827.46    10552.61    105.98 o 
  -1   1   1     8470.75     8314.21     66.79 o 
   0   1   1    11229.70    18089.61    182.47 o 
   1   1   1     6970.95     6754.12     84.55 o 
   2   1   1    11470.89    11450.04    157.75 o 
   3   1   1     2630.40     2648.72    104.44 o 
   4   1   1      479.13      504.92     36.97 o 
   5   1   1      268.76      288.92     34.80 o 
   6   1   1       58.52       60.12     19.21 o 
  -5   2   1     3215.18     4231.91    109.54 o 
  -4   2   1      541.30      560.44     34.58 o 
  -3   2   1    10409.84    10897.46    200.15 o 
  -2   2   1      851.80      773.92     41.25 o 
  -1   2   1     2472.36     2426.10     48.98 o 
   0   2   1     4529.87     5411.35     60.79 o 
   1   2   1     2565.04     2590.86     45.25 o 
   2   2   1      828.61      776.85     29.15 o 
   3   2   1    12459.77    13517.16    359.86 o 
   4   2   1      524.79      553.48     34.52 o 
   5   2   1     2988.44     3738.38    125.55 o 
   6   2   1      453.81      420.68     41.04 o 
  -5   3   1       94.75      113.09     15.30 o 
  -4   3   1      110.93      112.05     15.61 o 
  -3   3   1     2708.59     2592.89     98.58 o 
  -2   3   1     2180.94     2221.32     74.68 o 
  -1   3   1    20888.45    20230.59    205.45 o 
   0   3   1     5914.88     5581.09     51.51 o 
   1   3   1    20469.47    19860.19    197.20 o 
   2   3   1     2087.99     2186.40    111.08 o 
   3   3   1     3513.99     3557.50    111.35 o 
   4   3   1      214.18      240.99     22.75 o 
   5   3   1       66.54       66.21     17.18 o 
  -5   4   1      868.12     1023.93     45.03 o 
  -4   4   1     5331.40     5805.58    116.77 o 
  -3   4   1     1992.69     2032.00    143.68 o 
  -2   4   1     6625.44     6503.39    139.71 o 
  -1   4   1     1701.81     1798.48     57.67 o 
   0   4   1     1920.94     1926.60     29.27 o 
   1   4   1     1460.10     1503.02     31.49 o 
   2   4   1     6717.75     6577.82    140.59 o 
   3   4   1     1449.05     1480.42     75.31 o 
   4   4   1     4912.30     5410.23    111.38 o 
   5   4   1      899.86     1041.88     46.20 o 
  -5   5   1        9.96        8.63     10.19 o 
  -4   5   1      978.55     1013.24     46.21 o 
  -3   5   1      153.88      149.16     24.09 o 
  -2   5   1     4439.26     3910.30    161.64 o 
  -1   5   1     2091.39     2183.52     50.18 o 
   0   5   1    28911.15    27471.91    159.90 o 
   1   5   1     1890.62     2002.09     40.86 o 
   2   5   1     5059.88     5066.05    131.16 o 
   3   5   1      182.59      211.67     30.11 o 
   4   5   1      791.22      799.63     41.06 o 
   5   5   1       40.44       23.05      8.12 o 
  -5   6   1     1181.19     1425.04     78.65 o 
  -4   6   1     2447.72     2792.92    127.96 o 
  -3   6   1     4999.82     5303.99    113.05 o 
  -2   6   1     1677.18     1577.92     74.00 o 
  -1   6   1       71.60       63.12      8.33 o 
   0   6   1      126.73      132.74     10.08 o 
   1   6   1      307.81      345.79     18.52 o 
   2   6   1     2181.40     2202.87     72.27 o 
   3   6   1     4259.49     4459.32    102.10 o 
   4   6   1     3094.87     3547.49    142.44 o 
   5   6   1     1327.08     1618.50    134.59 o 
  -5   7   1      288.66      305.04     33.19 o 
  -4   7   1      472.61      609.17     58.37 o 
  -3   7   1     2413.87     2523.44     70.74 o 
  -2   7   1      193.22      172.21     25.94 o 
  -1   7   1    12799.06    12368.97    134.08 o 
   0   7   1      280.27      257.90     20.07 o 
   1   7   1    12077.99    11610.95    158.69 o 
   2   7   1      288.29      290.43     33.67 o 
   3   7   1     2146.53     2178.01     71.50 o 
   4   7   1      344.61      432.94     50.67 o 
   5   7   1      221.76      200.49     45.62 o 
  -5   8   1     1974.60     1979.86    265.31 o 
  -4   8   1     1636.73     1983.80    115.25 o 
  -3   8   1     5130.88     5385.57    170.61 o 
  -2   8   1     1046.70     1081.52     68.13 o 
  -1   8   1     2187.52     2218.98    104.79 o 
   0   8   1     3388.82     3547.17     99.44 o 
   1   8   1     2350.30     2399.30     95.26 o 
   2   8   1     1225.15     1268.35     76.75 o 
   3   8   1     4034.02     4282.48    121.06 o 
   4   8   1     1955.92     2355.30    128.08 o 
   5   8   1     2100.68     1838.58    364.02 o 
  -5   9   1       61.97       27.76     11.55 o 
  -4   9   1      564.52      642.65     57.26 o 
  -3   9   1      666.33      688.07     49.19 o 
  -2   9   1     6643.51     7013.80    177.55 o 
  -1   9   1      708.59      737.88     80.34 o 
   0   9   1    11034.78    10532.77    189.29 o 
   1   9   1     1180.10     1199.08     98.62 o 
   2   9   1     4681.10     4721.16    192.39 o 
   3   9   1      417.69      386.59     35.73 o 
   4   9   1      777.73      894.75     51.50 o 
   5   9   1       28.57       17.52      9.36 o 
  -4  10   1     2872.98     3371.56    125.83 o 
  -3  10   1      548.81      577.69     38.57 o 
  -2  10   1     4631.98     4646.65    195.82 o 
  -1  10   1     1128.35     1092.24     55.71 o 
   0  10   1       85.73       73.78     12.65 o 
   1  10   1      812.12      798.42     39.34 o 
   2  10   1     3424.33     3394.23    189.30 o 
   3  10   1      307.21      342.90     28.93 o 
   4  10   1     2376.28     2592.69     98.34 o 
  -4  11   1      133.48      121.70     17.51 o 
  -3  11   1      908.86      938.58     56.83 o 
  -2  11   1     2358.51     2355.71    117.25 o 
  -1  11   1     4488.12     3943.07    152.68 o 
   0  11   1     1244.87     1196.66     54.87 o 
   1  11   1     4133.33     3969.15    152.91 o 
   2  11   1     2236.56     2153.91     93.29 o 
   3  11   1      658.99      648.10     45.44 o 
   4  11   1      213.44      174.33     32.95 o 
  -3  12   1     2903.64     3324.27    272.29 o 
  -2  12   1      207.93      243.29     36.57 o 
  -1  12   1      671.50      714.39     52.49 o 
   0  12   1      172.17      150.78     19.68 o 
   1  12   1      963.89      969.43     60.48 o 
   2  12   1      200.89      238.59     34.38 o 
   3  12   1     2507.71     2715.64    153.74 o 
  -3  13   1      830.18      880.50     60.04 o 
  -2  13   1     1207.51     1223.12     75.45 o 
  -1  13   1     3484.97     3316.48    106.93 o 
   0  13   1     2773.59     2466.01     76.17 o 
   1  13   1     2563.82     2455.04     90.63 o 
   2  13   1     1128.99     1174.12     69.41 o 
   3  13   1      909.95      812.60     80.02 o 
  -2  14   1     1772.40     1978.64     79.99 o 
  -1  14   1       70.64       64.22     17.28 o 
   0  14   1       37.20      216.55    144.04 o 
   1  14   1      128.83       95.80     19.16 o 
   2  14   1     1549.23     1540.48    119.50 o 
  -1  15   1      820.18      795.71     56.65 o 
   0  15   1     3290.03     3081.76    128.33 o 
   1  15   1      742.11      569.48     62.67 o 
   0   0   2     7981.02    13164.96    182.82 o 
   1   0   2     1203.62     1330.82     25.41 o 
   2   0   2    13729.82    13374.59    548.21 o 
   3   0   2      775.16      732.54     44.45 o 
   4   0   2     1199.60     1280.14     71.98 o 
   5   0   2     1247.00     1346.75     77.25 o 
   6   0   2     1601.87     1586.99     83.23 o 
  -6   1   2     1337.06     1402.86     74.80 o 
  -5   1   2     3876.20     4623.75    194.39 o 
  -4   1   2     6051.60     6346.08    133.87 o 
  -3   1   2     3248.88     3198.02    100.80 o 
  -2   1   2     2877.74     2610.95     97.62 o 
   0   1   2     2328.62     3025.39    203.48 o 
   1   1   2     3575.31     3676.89     48.35 o 
   2   1   2     2099.59     2051.69     96.55 o 
   3   1   2     3223.26     2856.05    128.88 o 
   4   1   2     6345.01     6668.96    136.88 o 
   5   1   2     3389.34     4106.51    134.42 o 
   6   1   2     1189.19     1361.41     76.76 o 
  -5   2   2      215.05      210.83     24.18 o 
  -4   2   2      396.83      392.99     26.75 o 
  -3   2   2     6699.06     6828.93    299.17 o 
  -2   2   2     3606.89     3626.44     75.43 o 
  -1   2   2    26352.29    25362.43    286.78 o 
   0   2   2     2154.66     2551.69     41.47 o 
   1   2   2    31267.92    32876.72    223.95 o 
   2   2   2     2921.23     3073.55     74.69 o 
   3   2   2     6355.66     7110.40    185.64 o 
   4   2   2      374.12      403.67     30.19 o 
   5   2   2      135.72      122.98     18.06 o 
   6   2   2      424.65      399.69     38.52 o 
  -5   3   2     3811.48     4598.86    121.98 o 
  -4   3   2      570.68      629.39     34.69 o 
  -3   3   2     6529.61     6196.50    158.27 o 
  -2   3   2     4117.78     4094.04    139.36 o 
  -1   3   2      186.51      166.81     16.21 o 
   0   3   2     2384.60     2642.44     56.47 o 
   1   3   2       19.29       17.05      2.76 o 
   2   3   2     4381.60     4703.78     87.15 o 
   3   3   2     7483.77     7967.04    170.03 o 
   4   3   2      485.97      527.06     34.45 o 
   5   3   2     4540.25     5500.69    128.95 o 
  -5   4   2      273.84      294.44     23.40 o 
  -4   4   2      323.42      337.95     27.12 o 
  -3   4   2     3269.39     3338.78    119.35 o 
  -2   4   2     9417.68     9268.56    233.58 o 
  -1   4   2     3788.67     3427.35     80.49 o 
   0   4   2    18516.53    17859.24    180.76 o 
   1   4   2     5220.43     5005.86     80.96 o 
   2   4   2     8346.77     8829.09    132.37 o 
   3   4   2     2387.48     2713.62    131.91 o 
   4   4   2      213.03      201.24     20.91 o 
   5   4   2      395.11      420.07     33.71 o 
  -5   5   2       90.18      100.58     13.11 o 
  -4   5   2     6705.11     7345.11    155.13 o 
  -3   5   2      549.85      511.07     73.49 o 
  -2   5   2     5119.29     4937.53    129.57 o 
  -1   5   2     2980.36     3073.96     83.35 o 
   0   5   2      733.91      688.85     26.57 o 
   1   5   2     2727.72     2871.45     76.66 o 
   2   5   2     4289.92     4245.24     96.03 o 
   3   5   2      669.89      740.26     72.40 o 
   4   5   2     6850.98     7587.82    131.99 o 
   5   5   2      122.76      123.28     21.44 o 
  -5   6   2      193.65      212.63     30.33 o 
  -4   6   2      553.88      602.86     58.93 o 
  -3   6   2     2002.65     2090.39     70.75 o 
  -2   6   2     7940.30     7687.58    243.04 o 
  -1   6   2     9451.62     9410.95    123.77 o 
   0   6   2    12530.22    12887.51    115.35 o 
   1   6   2     8472.60     8595.53    126.80 o 
   2   6   2     8473.55     8898.73    179.84 o 
   3   6   2     2409.12     2612.48     87.59 o 
   4   6   2      564.78      575.55     56.49 o 
   5   6   2      214.69      228.43     47.16 o 
  -5   7   2     2304.33     2950.09    132.35 o 
  -4   7   2       62.58       66.42     18.95 o 
  -3   7   2     5211.35     5481.74    106.76 o 
  -2   7   2     1548.74     1711.16     82.28 o 
  -1   7   2     2625.57     2732.81     68.01 o 
   0   7   2     1523.66     1417.38     47.48 o 
   1   7   2     3114.63     3228.37    104.11 o 
   2   7   2     1449.26     1722.66     85.23 o 
   3   7   2     5103.91     5396.72    114.00 o 
   4   7   2      107.73      112.85     24.68 o 
   5   7   2     1922.08     2251.74    149.24 o 
  -5   8   2       47.53       32.95     11.34 o 
  -4   8   2       41.89       35.12     13.63 o 
  -3   8   2     1290.70     1374.84     70.18 o 
  -2   8   2     1451.67     1456.20     65.88 o 
  -1   8   2    10143.72    10410.97    261.15 o 
   0   8   2     4634.48     4547.43     94.31 o 
   1   8   2     9484.42     9959.87    284.81 o 
   2   8   2     1766.42     2036.11     70.36 o 
   3   8   2     1300.37     1294.58     65.80 o 
   4   8   2      134.14      136.17     25.87 o 
   5   8   2      105.58       90.85     26.46 o 
  -4   9   2     3926.12     4578.43    144.08 o 
  -3   9   2     1370.64     1552.27     75.18 o 
  -2   9   2     1543.50     1525.28     73.85 o 
  -1   9   2     1036.42     1144.72    100.17 o 
   0   9   2      233.96      244.74     40.02 o 
   1   9   2      926.77     1050.55     94.36 o 
   2   9   2     1744.32     1694.30     95.39 o 
   3   9   2     1194.07     1176.64     62.63 o 
   4   9   2     3107.83     3589.26    118.73 o 
   5   9   2      567.73      488.10     48.65 o 
  -4  10   2      447.05      513.62     34.57 o 
  -3  10   2      646.50      660.34     41.41 o 
  -2  10   2     6253.63     6390.66    246.09 o 
  -1  10   2      328.37      301.33     32.84 o 
   0  10   2     7710.07     7369.91    180.17 o 
   1  10   2      474.68      454.02     31.33 o 
   2  10   2     6004.97     5611.47    347.38 o 
   3  10   2      799.14      800.17     42.93 o 
   4  10   2      264.59      254.92     50.55 o 
  -4  11   2      677.12      788.35     60.75 o 
  -3  11   2     2361.39     2636.05    100.58 o 
  -2  11   2     1677.34     1813.58    103.98 o 
  -1  11   2      547.06      543.76     45.58 o 
   0  11   2      410.61      363.51     25.73 o 
   1  11   2      970.38      970.03     51.02 o 
   2  11   2     1811.98     1812.96    108.99 o 
   3  11   2     1814.23     2000.35     78.23 o 
   4  11   2      830.67      828.58     71.49 o 
  -3  12   2      921.09     1024.45    116.31 o 
  -2  12   2       67.67       67.40     21.52 o 
  -1  12   2     4371.05     4394.46    141.19 o 
   0  12   2      132.04      127.73     17.22 o 
   1  12   2     4485.25     4474.36    115.56 o 
   2  12   2      170.90      146.95     25.40 o 
   3  12   2      751.86      696.44     82.00 o 
  -3  13   2      924.82     1147.65     72.01 o 
  -2  13   2     1142.84     1190.77     74.99 o 
  -1  13   2      410.67      418.81     37.71 o 
   0  13   2      467.94      457.63     32.01 o 
   1  13   2      329.67      354.94     33.50 o 
   2  13   2      807.59      907.96     97.33 o 
   3  13   2      956.72      907.64     83.99 o 
  -2  14   2     2008.36     2214.25    109.03 o 
  -1  14   2      268.86      284.93     34.79 o 
   0  14   2     3740.25     3882.56    143.40 o 
   1  14   2      293.31      285.26     35.87 o 
   2  14   2     1838.90     1778.37    127.27 o 
  -1  15   2      201.92      205.32     30.29 o 
   0  15   2      175.52      521.73     51.82 o 
   1  15   2      194.32      154.95     32.81 o 
   1   0   3      285.07      211.64     13.78 o 
   2   0   3     5966.16     6312.83    116.95 o 
   3   0   3      892.87      804.49     49.14 o 
   4   0   3     7914.85     8176.65    151.60 o 
   5   0   3        8.70       -5.75     15.44 o 
   6   0   3     2527.13     2473.26    100.54 o 
  -6   1   3      112.01       99.17     19.22 o 
  -5   1   3      650.54      718.04     55.08 o 
  -4   1   3     1048.02     1110.48     55.70 o 
  -3   1   3     1648.65     1546.68     55.94 o 
  -2   1   3     8793.55     8389.69    196.02 o 
  -1   1   3     7950.54     7546.69    132.75 o 
   0   1   3    14845.06    26302.76    767.87 o 
   1   1   3     4923.64     4906.55     68.74 o 
   2   1   3     7544.32     8410.12    162.26 o 
   3   1   3     1782.04     1518.85     96.29 o 
   4   1   3     1036.54     1053.40     47.04 o 
   5   1   3      366.90      383.43     40.60 o 
   6   1   3      235.95      235.90     30.75 o 
  -5   2   3     3170.36     3776.72    102.24 o 
  -4   2   3      604.29      658.27     35.29 o 
  -3   2   3     6447.52     5951.90    151.86 o 
  -2   2   3     3332.59     3073.54     73.30 o 
  -1   2   3     1337.60     1170.47     53.69 o 
   0   2   3     3000.47     3539.07    206.88 o 
   1   2   3     2140.41     2242.34     52.61 o 
   2   2   3     2688.54     2744.60     60.67 o 
   4   2   3      351.30      378.27     26.51 o 
   5   2   3     3699.16     4459.92    116.49 o 
   6   2   3       13.85       11.46      7.97 o 
  -5   3   3        3.03        2.78      8.59 o 
  -4   3   3      735.46      715.71     40.11 o 
  -3   3   3     3990.40     3953.30    127.12 o 
  -2   3   3     5943.53     5772.73    173.96 o 
  -1   3   3    16852.18    16267.18    185.38 o 
   0   3   3     3196.39     3137.89    134.67 o 
   1   3   3    16887.37    16681.42    153.19 o 
   2   3   3     5922.08     6426.65    127.72 o 
   3   3   3     4661.13     5336.77    171.61 o 
   4   3   3      499.49      524.53     34.96 o 
   5   3   3       43.07       39.97      9.41 o 
  -5   4   3      888.14      967.66     42.92 o 
  -4   4   3     3516.02     3701.85     91.53 o 
  -3   4   3     2107.49     1982.18     93.06 o 
  -2   4   3     4172.07     3781.00    147.59 o 
  -1   4   3     2321.95     2017.08     89.97 o 
   0   4   3      839.17      960.40     33.08 o 
   1   4   3     2976.44     2983.10     77.79 o 
   2   4   3     4170.86     4132.35     89.64 o 
   3   4   3     1762.09     1938.10    109.86 o 
   4   4   3     3211.43     3396.68     88.73 o 
   5   4   3      853.05      953.84     51.60 o 
  -5   5   3     1015.90     1104.37     51.85 o 
  -4   5   3      356.48      375.25     46.54 o 
  -3   5   3     1148.23     1114.93    109.87 o 
  -2   5   3    13106.22    12944.72    307.83 o 
  -1   5   3      713.06      873.28     64.12 o 
   0   5   3     8755.43     8104.32     97.44 o 
   1   5   3     1194.65     1516.49     83.43 o 
   2   5   3    13568.10    14817.32    232.99 o 
   3   5   3      825.78      853.07     77.79 o 
   4   5   3      326.07      356.43     27.87 o 
   5   5   3      865.86      926.22     85.65 o 
  -5   6   3     1462.65     1660.17     82.70 o 
  -4   6   3     1567.00     1827.90    103.70 o 
  -3   6   3     3218.20     3335.25    115.36 o 
  -2   6   3     3320.66     3152.97    109.60 o 
  -1   6   3     4440.86     4634.63    139.71 o 
   0   6   3      435.15      362.38     18.03 o 
   1   6   3     3175.07     3223.66     98.22 o 
   2   6   3     3020.54     3150.39    109.42 o 
   3   6   3     3883.17     4019.94    127.37 o 
   4   6   3     1658.91     1864.20    101.17 o 
   5   6   3     1634.34     1792.96    144.40 o 
  -5   7   3       36.53       31.46      9.75 o 
  -4   7   3      886.88     1018.69     75.44 o 
  -3   7   3     3689.09     3795.11     89.32 o 
  -2   7   3      509.26      470.75     60.96 o 
  -1   7   3    12718.23    12689.21    161.23 o 
   0   7   3     1147.51     1422.31     59.99 o 
   1   7   3    13963.79    14380.01    331.32 o 
   2   7   3      790.95      862.10     61.25 o 
   3   7   3     3401.73     3538.10     92.33 o 
   4   7   3     1072.89     1301.30     83.24 o 
   5   7   3       62.27       45.85     23.15 o 
  -5   8   3     1705.68     2102.92     75.01 o 
  -4   8   3     1071.51     1248.63     80.29 o 
  -3   8   3     1127.64     1218.12     67.25 o 
  -2   8   3     1833.17     1810.40     74.61 o 
  -1   8   3     2113.78     2091.13     64.79 o 
   0   8   3      506.40      466.60     37.79 o 
   1   8   3     1858.79     1822.20    119.44 o 
   2   8   3     1483.51     1535.81     72.67 o 
   3   8   3     1738.82     1937.84     80.61 o 
   4   8   3     1630.53     1858.49     95.92 o 
   5   8   3     1692.19     1774.92    116.88 o 
  -4   9   3      544.89      568.35     49.62 o 
  -3   9   3      535.54      570.76     45.72 o 
  -2   9   3     2994.12     3086.10     97.20 o 
  -1   9   3     2279.40     2172.68     99.56 o 
   0   9   3    14024.54    13895.41    331.45 o 
   1   9   3     2819.28     2608.24    335.23 o 
   2   9   3     4150.94     4491.90    130.67 o 
   3   9   3      694.03      746.42     43.76 o 
   4   9   3      446.75      453.45     73.92 o 
   5   9   3      535.16      408.29     43.51 o 
  -4  10   3     2220.17     2797.17     81.46 o 
  -3  10   3      797.00      864.97     47.61 o 
  -2  10   3     1758.29     1926.86    107.89 o 
  -1  10   3      591.90      540.19     37.43 o 
   0  10   3     1369.09     1247.27     42.72 o 
   1  10   3      589.40      571.61     38.50 o 
   2  10   3     1873.99     1853.08    127.05 o 
   3  10   3     1210.20     1147.42     81.46 o 
   4  10   3     2655.78     3020.84    172.74 o 
  -4  11   3      178.97      199.77     30.82 o 
  -3  11   3     1253.62     1138.72     77.89 o 
  -2  11   3     1290.65     1313.63     89.57 o 
  -1  11   3     4165.21     3937.53    123.11 o 
   0  11   3     1244.39     1189.53     47.89 o 
   1  11   3     4533.32     4260.61    172.39 o 
   2  11   3     1849.56     1738.99    109.23 o 
   3  11   3     1350.06     1284.38     81.11 o 
   4  11   3      167.09      131.95     28.05 o 
  -3  12   3     2805.92     3365.94    161.51 o 
  -2  12   3      562.10      577.66     56.59 o 
  -1  12   3      538.59      589.17     46.81 o 
   0  12   3      611.51      513.48     30.80 o 
   1  12   3      394.31      425.83     32.78 o 
   2  12   3      481.17      511.41     76.55 o 
   3  12   3     3290.72     3115.69    170.47 o 
  -3  13   3      696.68      846.97     63.22 o 
  -2  13   3     1041.54     1075.90     72.16 o 
  -1  13   3     2196.99     2168.99    108.14 o 
   0  13   3      981.58      977.39     46.41 o 
   1  13   3     2864.96     2759.05    123.15 o 
   2  13   3     1092.63     1031.27    102.30 o 
   3  13   3      913.59      820.93     77.50 o 
  -2  14   3      871.52     1043.20     75.15 o 
  -1  14   3     1218.07     1106.19     89.43 o 
   0  14   3       20.22       38.96     22.42 o 
   1  14   3     1000.87      861.43     61.06 o 
   2  14   3     1080.56     1137.51     99.04 o 
  -1  15   3      654.68      637.39     54.19 o 
   0  15   3     2116.93     2092.26    109.14 o 
   1  15   3      719.86      572.16     60.72 o 
   0   0   4    19965.15    40753.48    508.60 o 
   1   0   4     4033.77     4293.31    187.65 o 
   3   0   4     2052.64     2020.19     83.07 o 
   4   0   4       35.44       57.27     16.31 o 
   5   0   4      675.81      833.36     59.83 o 
   6   0   4       20.43       -2.64      6.82 o 
  -6   1   4      755.66      673.06     46.78 o 
  -5   1   4      430.15      464.81     44.06 o 
  -4   1   4     2843.71     2991.82     92.66 o 
  -3   1   4     2582.83     2539.97     74.96 o 
  -2   1   4    11998.73    11766.08    222.49 o 
  -1   1   4    39548.17    38051.17    271.40 o 
   0   1   4    15418.88    26214.27   1872.11 o 
   1   1   4    35188.15    38400.17    420.78 o 
   2   1   4    13120.00    14540.71    198.12 o 
   3   1   4     2460.11     2476.35    301.13 o 
   4   1   4     2344.87     2413.04     73.10 o 
   5   1   4      451.70      573.13     49.77 o 
   6   1   4     1041.69     1002.09     59.99 o 
  -5   2   4      134.59      121.00     16.75 o 
  -4   2   4     1549.88     1557.56     54.67 o 
  -3   2   4     3527.85     3310.80    144.12 o 
  -2   2   4     4286.04     3949.73     90.32 o 
  -1   2   4    20863.65    15701.42    272.46 o 
   0   2   4     7961.16     9530.82    126.39 o 
   1   2   4    22889.93    23084.12    217.80 o 
   2   2   4     3645.19     3873.31     92.54 o 
   4   2   4     2154.72     2277.47     65.99 o 
   5   2   4      142.64      135.38     20.14 o 
  -5   3   4     2508.45     2902.01     92.45 o 
  -4   3   4     1231.72     1286.16     54.20 o 
  -3   3   4     6287.03     5795.90    214.38 o 
  -2   3   4     2054.66     1925.86    102.61 o 
  -1   3   4     7749.11     7614.76    126.15 o 
   0   3   4    10310.34    10301.56    247.55 o 
   1   3   4     7662.75     8099.20    124.63 o 
   2   3   4     2044.67     2143.38     69.85 o 
   4   3   4      835.94      856.46     44.37 o 
   5   3   4     2205.58     2671.43     89.93 o 
  -5   4   4     1030.30     1133.77     45.86 o 
  -4   4   4      833.20      928.09     45.65 o 
  -3   4   4     1881.96     1730.88     88.62 o 
  -2   4   4     6488.34     5941.06    193.53 o 
  -1   4   4     6735.00     6964.04    181.96 o 
   0   4   4    23931.76    23172.04    222.16 o 
   1   4   4     5591.63     6028.92    117.29 o 
   2   4   4     5856.15     6212.08    134.94 o 
   3   4   4     2837.53     3171.58    142.38 o 
   4   4   4      888.68      964.94     47.41 o 
   5   4   4      895.51     1019.26     69.57 o 
  -5   5   4      204.10      205.67     29.63 o 
  -4   5   4     2906.43     3267.61    141.74 o 
  -3   5   4     1054.61     1096.15     51.32 o 
  -2   5   4     7876.19     7417.56    230.37 o 
  -1   5   4     7079.11     6984.62    193.36 o 
   0   5   4       45.62       80.71     12.52 o 
   1   5   4     7633.97     8298.96    153.24 o 
   2   5   4     8748.26     9802.47    188.75 o 
   3   5   4     1157.31     1324.96     97.63 o 
   4   5   4     3060.13     3268.68     87.10 o 
   5   5   4      176.03      185.37     27.00 o 
  -5   6   4      628.70      720.92     52.81 o 
  -4   6   4      647.50      679.63     63.73 o 
  -3   6   4     1580.15     1521.48     67.68 o 
  -2   6   4     2861.82     2979.82    154.56 o 
  -1   6   4     5035.97     4801.75    172.77 o 
   0   6   4     8365.13     7492.19    132.92 o 
   1   6   4     4659.41     5038.25    183.26 o 
   2   6   4     2908.16     3341.51    115.12 o 
   3   6   4     1442.11     1284.41     99.93 o 
   4   6   4      584.13      628.52     59.10 o 
   5   6   4      592.58      721.08     91.81 o 
  -5   7   4     2197.67     2547.61     92.18 o 
  -4   7   4      154.13      152.60     30.77 o 
  -3   7   4     5228.66     5411.46    109.51 o 
  -2   7   4     2141.20     2096.72    131.81 o 
  -1   7   4      592.57      670.49     59.21 o 
   0   7   4     5490.90     5316.36    188.21 o 
   1   7   4      254.49      218.47     25.51 o 
   2   7   4     2236.76     2478.46    154.44 o 
   3   7   4     4752.49     4992.36    151.75 o 
   4   7   4      242.66      265.56     37.27 o 
   5   7   4     1821.30     1970.18    140.82 o 
  -5   8   4      118.59      124.44     17.04 o 
  -4   8   4     2317.13     2604.31    115.84 o 
  -3   8   4     2690.47     2910.51    106.65 o 
  -2   8   4     2859.40     2703.78     82.07 o 
  -1   8   4     6880.73     6957.84    124.97 o 
   0   8   4     1408.88     1352.04     65.35 o 
   1   8   4     7109.99     7589.72    255.62 o 
   2   8   4     3442.82     3218.97    121.16 o 
   3   8   4     2533.22     2670.12     95.26 o 
   4   8   4     1973.25     1988.83    163.94 o 
   5   8   4      108.49       71.02     22.21 o 
  -4   9   4     2148.81     2575.96    106.00 o 
  -3   9   4      714.39      792.78     54.71 o 
  -2   9   4     4458.16     4519.03    120.64 o 
  -1   9   4     1180.53     1147.64     79.54 o 
   0   9   4      863.59      789.58     78.00 o 
   1   9   4     1518.94     1553.26     72.07 o 
   2   9   4     5134.88     5620.23    196.67 o 
   3   9   4     1217.84     1248.87     64.71 o 
   4   9   4     2345.28     2656.55    177.91 o 
  -4  10   4      200.15      218.50     22.33 o 
  -3  10   4     1132.28     1234.97     71.87 o 
  -2  10   4     3506.29     3633.96    151.83 o 
  -1  10   4      851.54      803.92     45.87 o 
   0  10   4     4006.75     3795.17     93.46 o 
   1  10   4     1178.17     1192.93     74.54 o 
   2  10   4     3514.67     3771.00    154.17 o 
   3  10   4     1077.70     1098.31     79.98 o 
   4  10   4      323.73      259.20     50.73 o 
  -4  11   4      841.91     1132.03     72.95 o 
  -3  11   4     1722.56     1819.97     97.02 o 
  -2  11   4     1633.01     1674.03    127.52 o 
  -1  11   4     3397.57     3263.17    162.00 o 
   0  11   4     2495.96     2339.11     77.46 o 
   1  11   4     3099.91     2985.00    136.94 o 
   2  11   4     1568.05     1556.92    107.68 o 
   3  11   4     2036.92     2144.46    105.07 o 
   4  11   4      833.18      802.06     67.81 o 
  -3  12   4      862.48      957.75     83.71 o 
  -2  12   4      687.19      730.35     64.94 o 
  -1  12   4     3451.74     3247.25    108.60 o 
   0  12   4       86.08       74.53     15.19 o 
   1  12   4     3425.23     3419.32    159.58 o 
   2  12   4      673.01      660.63     86.89 o 
   3  12   4      879.66      655.71     76.38 o 
  -3  13   4      786.27      984.55     68.10 o 
  -2  13   4      950.37     1082.46    113.77 o 
  -1  13   4      940.03      969.46     71.73 o 
   0  13   4     1652.99     1571.91     65.22 o 
   1  13   4     1196.95     1139.61     78.76 o 
   2  13   4      849.78     1002.62     99.96 o 
   3  13   4      959.70      829.72     75.59 o 
  -2  14   4     1045.66     1189.27     80.31 o 
  -1  14   4      535.46      521.49     61.00 o 
   0  14   4     4377.99     4002.77    179.78 o 
   1  14   4      406.54      387.75     40.56 o 
   2  14   4     1232.24     1241.26    101.88 o 
  -1  15   4      934.74     1021.79     68.60 o 
   0  15   4      150.76      129.82     26.42 o 
   1  15   4     1130.31      834.42     71.45 o 
   1   0   5    13116.26    13008.09    224.93 o 
   2   0   5     1991.31     1664.21     84.46 o 
   3   0   5     2431.87     2569.34     92.27 o 
   4   0   5     3066.93     3050.55    116.49 o 
   5   0   5        0.28       12.71     12.11 o 
   6   0   5     1041.59      994.85     55.87 o 
  -5   1   5      868.61      986.03     64.47 o 
  -4   1   5      560.43      536.04     38.82 o 
  -3   1   5     3329.04     3089.98    149.89 o 
  -2   1   5     2529.17     2122.37     92.54 o 
  -1   1   5    30334.63    28109.49    388.98 o 
   0   1   5    23336.24    43576.27    772.64 o 
   1   1   5    34354.23    43114.37    506.79 o 
   2   1   5     2936.65     2904.21     92.83 o 
   3   1   5     3093.54     3239.51    106.65 o 
   4   1   5      681.11      667.94     54.15 o 
   5   1   5     1054.47     1179.92     72.05 o 
   6   1   5      282.46      263.54     28.68 o 
  -5   2   5     1397.15     1524.09     71.93 o 
  -4   2   5      403.80      400.81     30.19 o 
  -3   2   5     5142.47     4743.05    187.47 o 
  -2   2   5     5178.98     4708.75    124.07 o 
  -1   2   5     1322.79     1004.29     70.41 o 
   0   2   5    11572.80    12087.70    842.49 o 
   1   2   5      745.05      695.84     33.29 o 
   2   2   5     6658.48     7130.16    174.15 o 
   3   2   5     5102.90     5480.25    219.00 o 
   4   2   5      267.34      259.08     27.14 o 
   5   2   5     1689.02     1919.01     76.70 o 
  -5   3   5      394.67      403.73     27.87 o 
  -4   3   5     3129.19     3267.91     87.85 o 
  -3   3   5     1879.05     1888.48    119.93 o 
  -2   3   5     2699.88     2191.80    179.73 o 
  -1   3   5     9492.40     8653.22    147.88 o 
   0   3   5      207.33      256.97     20.36 o 
   1   3   5     8706.03     8411.30    133.65 o 
   2   3   5     3131.41     3360.67     92.65 o 
   4   3   5     2521.07     2582.16     88.08 o 
   5   3   5      463.21      532.91     51.98 o 
  -5   4   5      814.89      831.16     45.15 o 
  -4   4   5     2007.72     2117.16     69.62 o 
  -3   4   5      735.67      655.61     55.87 o 
  -2   4   5     4025.96     3700.81    156.85 o 
  -1   4   5     7640.24     7217.04    195.13 o 
   0   4   5     4403.96     4012.80     84.39 o 
   1   4   5     8286.69     8278.12    167.78 o 
   2   4   5     3169.82     3473.88    101.93 o 
   4   4   5     2486.83     2544.62     86.56 o 
   5   4   5      532.90      632.78     64.33 o 
  -5   5   5      502.29      609.03     50.40 o 
  -4   5   5      126.46      129.59     29.31 o 
  -3   5   5     3060.28     3114.79    146.72 o 
  -2   5   5     8154.89     7424.18    237.27 o 
  -1   5   5     3450.34     3343.30    135.59 o 
   0   5   5    18185.58    16660.85    222.39 o 
   1   5   5     3395.74     3489.66     94.66 o 
   2   5   5     8139.61     8597.88    261.53 o 
   3   5   5     3613.44     3657.24    168.47 o 
   4   5   5      245.51      269.09     25.45 o 
   5   5   5      484.53      576.08     46.91 o 
  -5   6   5     1223.27     1313.40     70.04 o 
  -4   6   5     2093.07     2286.80    117.29 o 
  -3   6   5     1989.30     2069.18     90.57 o 
  -2   6   5     2367.46     2235.51    136.42 o 
  -1   6   5     3982.52     3741.95    155.66 o 
   0   6   5     5686.58     5327.06    121.51 o 
   1   6   5     3578.35     3493.56    122.23 o 
   2   6   5     2405.11     2541.29    149.37 o 
   3   6   5     1953.73     2039.74     95.57 o 
   4   6   5     2011.25     2252.28    111.97 o 
   5   6   5     1162.91     1208.20    119.88 o 
  -5   7   5      125.81      114.26     25.61 o 
  -4   7   5     1810.26     2116.97    109.24 o 
  -3   7   5      735.01      734.41     53.07 o 
  -2   7   5     2165.81     2039.01    134.01 o 
  -1   7   5     8015.37     8318.74    229.75 o 
   0   7   5       12.15       34.46      9.88 o 
   1   7   5     6327.46     6656.94    304.02 o 
   2   7   5     1997.86     2039.16    137.40 o 
   3   7   5     1096.25     1120.06     71.08 o 
   4   7   5     1863.23     2055.64    168.89 o 
   5   7   5      136.38       70.91     27.19 o 
  -5   8   5     1171.04     1225.43     49.96 o 
  -4   8   5      828.87      905.84     66.90 o 
  -3   8   5     2390.73     2670.16    103.44 o 
  -2   8   5     2240.23     2239.59     72.37 o 
  -1   8   5      881.25      889.11     44.67 o 
   0   8   5     7014.23     6777.24    226.15 o 
   1   8   5     1170.66     1233.71    102.64 o 
   2   8   5     1421.33     1355.23     69.46 o 
   3   8   5     1712.74     1761.23     85.34 o 
   4   8   5      730.16      735.26     98.17 o 
   5   8   5     1337.09     1252.75     95.14 o 
  -4   9   5       32.76       46.12     12.18 o 
  -3   9   5     1691.79     1905.18     85.80 o 
  -2   9   5     2714.47     2780.10    114.77 o 
  -1   9   5     1406.80     1417.72     67.57 o 
   0   9   5     7632.98     7923.41    263.85 o 
   1   9   5     1266.76     1219.24     64.01 o 
   2   9   5     1864.76     1899.50     77.78 o 
   3   9   5     1823.44     1991.80    109.98 o 
   4   9   5      206.28      251.81     58.66 o 
  -4  10   5     2028.19     2505.68     96.66 o 
  -3  10   5      668.91      779.08     48.94 o 
  -2  10   5      746.37      789.79     70.02 o 
  -1  10   5     4612.57     4422.49    121.29 o 
   0  10   5      329.53      328.79     28.16 o 
   1  10   5     4296.98     3923.80    149.27 o 
   2  10   5     1183.34     1199.60     73.64 o 
   3  10   5      411.14      422.87     49.53 o 
   4  10   5     1571.69     1372.34    113.12 o 
  -4  11   5      992.56     1188.76     72.32 o 
  -3  11   5      563.23      742.05     83.32 o 
  -2  11   5     1753.02     1916.72    108.39 o 
  -1  11   5     3291.19     3207.32    134.31 o 
   0  11   5     3830.78     3664.69     99.31 o 
   1  11   5     3521.98     3465.31    133.76 o 
   2  11   5     1348.97     1434.80     78.60 o 
   3  11   5      388.08      365.07     42.94 o 
   4  11   5      895.36      784.55     64.19 o 
  -3  12   5     1596.24     2024.20    119.85 o 
  -2  12   5     2344.44     2374.98    115.67 o 
  -1  12   5      101.72      110.77     28.10 o 
   0  12   5     1721.80     1707.35     65.31 o 
   1  12   5       74.97       81.60     18.76 o 
   2  12   5     2227.66     2275.41    161.30 o 
   3  12   5     1370.60     1154.24     97.71 o 
  -3  13   5      668.07      789.37     58.81 o 
  -2  13   5     1342.16     1638.88    113.05 o 
  -1  13   5     1747.24     1846.55    129.27 o 
   0  13   5     2867.31     2771.93     87.70 o 
   1  13   5     1166.76     1185.93     61.18 o 
   2  13   5     1445.70     1499.40    120.43 o 
   3  13   5      688.54      532.56     58.88 o 
  -2  14   5      937.68     1050.73     73.37 o 
  -1  14   5     1343.37     1367.53     96.07 o 
   0  14   5      400.61      343.57     51.73 o 
   1  14   5     1247.65     1197.61     68.95 o 
   2  14   5      657.85      644.55     70.74 o 
  -1  15   5      407.64      454.06     44.54 o 
   0  15   5     1381.23     1459.42     87.25 o 
   1  15   5      218.07      120.58     25.93 o 
   0   0   6     5818.24    12982.52    286.27 o 
   1   0   6     3000.10     3158.86    117.18 o 
   2   0   6     8502.99     8349.68    211.25 o 
   3   0   6     4319.56     4221.09    133.18 o 
   4   0   6     1342.71     1180.26     77.63 o 
   5   0   6     3089.20     3503.16    169.12 o 
  -5   1   6      696.88      761.98     75.92 o 
  -4   1   6     3799.53     3852.95    108.25 o 
  -3   1   6     2806.49     2543.52     94.52 o 
  -2   1   6      795.64      590.63     52.72 o 
  -1   1   6     6027.63     4910.26    159.53 o 
   0   1   6    15736.58    32470.87    894.66 o 
   1   1   6     9187.35    11619.19    226.06 o 
   2   1   6     1229.01     1130.24     46.04 o 
   3   1   6     3135.21     3227.42    162.67 o 
   4   1   6     3422.45     3473.17    128.23 o 
   5   1   6      676.20      779.92     60.31 o 
  -5   2   6      249.91      210.15     23.74 o 
  -4   2   6     5351.75     5297.39    112.71 o 
  -3   2   6     2583.89     2396.11    139.02 o 
  -2   2   6     5737.52     4919.66    231.08 o 
  -1   2   6     7565.06     6152.80    197.01 o 
   0   2   6      526.24      881.43     50.66 o 
   1   2   6     6684.85     6787.46    169.04 o 
   2   2   6     5767.86     5934.94    122.31 o 
   3   2   6     2770.84     2987.32    162.41 o 
   4   2   6     5243.03     5226.45    158.45 o 
   5   2   6      351.00      360.19     42.63 o 
  -5   3   6     1953.72     1940.61     84.76 o 
  -4   3   6      510.51      546.41     36.08 o 
  -3   3   6     4462.84     4236.43    189.20 o 
  -2   3   6    12290.35    10608.74    844.65 o 
  -1   3   6      770.52      648.63     34.00 o 
   0   3   6    12093.27    12209.41    168.20 o 
   1   3   6     1207.31     1159.90     49.57 o 
   2   3   6    11773.39    12566.29    216.11 o 
   3   3   6     4590.72     5105.40    222.98 o 
   4   3   6      655.15      671.03     56.61 o 
   5   3   6     1904.78     2061.98    102.32 o 
  -5   4   6      997.24     1053.86     58.62 o 
  -4   4   6     1367.76     1403.02     57.19 o 
  -3   4   6     6244.16     5813.31    229.08 o 
  -2   4   6     2616.78     2108.09    122.86 o 
  -1   4   6      381.79      275.74     20.38 o 
   0   4   6    10844.88    10111.99    155.79 o 
   1   4   6      351.82      303.58     27.76 o 
   2   4   6     2771.27     2544.98     91.87 o 
   3   4   6     5820.53     6539.16    259.35 o 
   4   4   6     1787.53     1794.73     90.09 o 
   5   4   6     1107.21     1186.77    154.58 o 
  -5   5   6       13.78       -0.59     12.90 o 
  -4   5   6     4125.22     4530.47    167.28 o 
  -3   5   6      933.40     1005.69     53.79 o 
  -2   5   6     1000.24      910.60     83.21 o 
  -1   5   6    13620.04    12622.40    290.26 o 
   0   5   6      846.87      758.79     40.75 o 
   1   5   6    12396.03    11961.82    413.15 o 
   2   5   6      819.25      820.90     54.70 o 
   3   5   6      731.88      730.42     45.90 o 
   4   5   6     3665.03     3688.90    178.69 o 
   5   5   6        4.91        9.27      7.13 o 
  -5   6   6      664.68      639.29     64.39 o 
  -4   6   6     1200.22     1296.93     87.33 o 
  -3   6   6     3779.04     3771.23     94.77 o 
  -2   6   6     1975.08     1689.54    121.01 o 
  -1   6   6     3423.61     3028.09    143.86 o 
   0   6   6     1666.80     1394.67     65.27 o 
   1   6   6     3481.89     3360.70    102.81 o 
   2   6   6     1994.12     1914.66     89.07 o 
   3   6   6     3303.40     3415.29    286.83 o 
   4   6   6     1318.15     1275.97    135.98 o 
   5   6   6      644.71      613.23     83.85 o 
  -5   7   6     1017.38     1044.57     73.06 o 
  -4   7   6      209.62      202.03     33.29 o 
  -3   7   6     3897.89     4182.75    137.89 o 
  -2   7   6     2843.98     2742.36    165.12 o 
  -1   7   6     1167.37     1134.86     93.73 o 
   0   7   6    11299.02    10703.13    668.79 o 
   1   7   6     1560.87     1689.47     76.77 o 
   2   7   6     3637.40     3696.85    223.39 o 
   3   7   6     4444.28     4728.60    276.62 o 
   4   7   6      184.95      166.23     49.23 o 
   5   7   6     1109.40     1124.63    103.87 o 
  -5   8   6      645.06      652.24     35.71 o 
  -4   8   6     1701.20     1985.88     98.26 o 
  -3   8   6     1449.09     1584.94     80.77 o 
  -2   8   6     3377.54     3449.82     93.59 o 
  -1   8   6     2865.91     2795.86    103.61 o 
   0   8   6     2075.79     1964.04    122.49 o 
   1   8   6     2652.80     2667.58    158.02 o 
   2   8   6     2912.09     2866.48    137.48 o 
   3   8   6     1108.33     1257.66    119.53 o 
   4   8   6     1481.43     1501.42    139.90 o 
   5   8   6      519.52      370.42     50.53 o 
  -4   9   6     2186.11     2627.98    103.53 o 
  -3   9   6     2045.16     2146.70    107.20 o 
  -2   9   6     2558.60     2656.14     83.77 o 
  -1   9   6     5885.55     5834.31    117.51 o 
   0   9   6     1570.22     1600.78     68.08 o 
   1   9   6     5563.72     5461.60    161.83 o 
   2   9   6     1967.09     2025.12    117.30 o 
   3   9   6     1845.93     1798.28    104.62 o 
   4   9   6     1965.06     2093.82    155.34 o 
  -4  10   6      419.56      551.37     39.19 o 
  -3  10   6     2462.11     2872.87    113.34 o 
  -2  10   6     2359.08     2577.63    128.28 o 
  -1  10   6     1201.51     1200.00     63.64 o 
   0  10   6     2313.28     2259.18     84.39 o 
   1  10   6      899.87      866.29     69.75 o 
   2  10   6     1610.80     1577.36     83.83 o 
   3  10   6     2605.69     2651.54    123.57 o 
   4  10   6      431.85      446.55     62.67 o 
  -4  11   6      284.21      374.90     37.81 o 
  -3  11   6     1264.54     1642.48    120.36 o 
  -2  11   6     1418.87     1577.19    148.17 o 
  -1  11   6     1155.54     1212.29     64.66 o 
   0  11   6      505.46      445.20     34.52 o 
   1  11   6     1542.64     1503.30     77.72 o 
   2  11   6     1273.25     1289.23     73.76 o 
   3  11   6     1069.54     1052.52     71.14 o 
  -3  12   6      438.79      581.15     61.11 o 
  -2  12   6     1138.40     1419.78    113.88 o 
  -1  12   6     3680.99     3658.24    109.99 o 
   0  12   6       41.84       56.94     13.60 o 
   1  12   6     2801.32     2693.82    100.36 o 
   2  12   6     1026.95     1089.51    111.18 o 
   3  12   6      556.30      451.19     58.61 o 
  -3  13   6     1012.95     1392.18     75.09 o 
  -2  13   6     1474.13     1789.28    115.08 o 
  -1  13   6      674.11      710.81     78.62 o 
   0  13   6     1910.25     1873.98     85.47 o 
   1  13   6      867.92      898.52     52.81 o 
   2  13   6     1615.49     1529.15    119.23 o 
   3  13   6      879.52      648.91     61.12 o 
  -2  14   6     1111.98     1305.30     78.76 o 
  -1  14   6      107.24      123.90     28.75 o 
   0  14   6     1754.63     1762.76     71.87 o 
   1  14   6      234.38      229.77     29.69 o 
   2  14   6      977.02      931.46     82.03 o 
  -1  15   6     1210.83     1532.63     78.37 o 
   0  15   6      177.38      192.33     30.18 o 
   1   0   7    11902.68    15467.37    306.49 o 
   2   0   7     1090.94     1055.75     76.66 o 
   3   0   7     3515.01     3584.43    123.23 o 
   4   0   7     3826.76     3723.86    134.75 o 
   5   0   7       40.43       17.40     21.59 o 
  -5   1   7     1174.70     1064.88     92.63 o 
  -4   1   7     3660.42     3475.19    113.41 o 
  -3   1   7     3644.83     3185.11    182.68 o 
  -2   1   7     5643.28     4855.62    170.83 o 
  -1   1   7     1026.67      839.02     69.53 o 
   0   1   7     2941.77     6665.08    511.71 o 
   1   1   7     1648.42     1871.06     92.74 o 
   2   1   7     4547.05     4238.14     95.66 o 
   3   1   7     3729.22     3727.39    180.77 o 
   4   1   7     3610.46     3480.06    130.67 o 
   5   1   7     1129.33     1047.38     98.45 o 
  -5   2   7     1140.39     1119.51     63.33 o 
  -4   2   7      184.10      183.74     21.34 o 
  -3   2   7     3336.71     3139.36    167.04 o 
  -2   2   7     6110.69     4188.19    160.54 o 
  -1   2   7     1252.08     1264.58    127.18 o 
   0   2   7    12977.54    18676.16    264.00 o 
   1   2   7     2027.78     2276.09    103.39 o 
   2   2   7     5039.26     4602.68    161.37 o 
   3   2   7     2893.83     3111.12    172.35 o 
   4   2   7      467.74      480.52     48.53 o 
   5   2   7     1222.48     1212.15     77.54 o 
  -5   3   7      481.99      469.67     40.15 o 
  -4   3   7     1463.83     1387.22     58.28 o 
  -3   3   7     1328.21     1142.86    102.10 o 
  -2   3   7     2685.28     2005.61     83.58 o 
  -1   3   7     5463.70     5322.94    144.73 o 
   0   3   7     2590.02     3152.03    143.96 o 
   1   3   7     5954.00     5866.09    165.72 o 
   2   3   7     3051.11     2855.91     94.16 o 
   3   3   7      996.13     1000.72     98.93 o 
   4   3   7     1776.85     1687.46     90.88 o 
   5   3   7      560.35      564.41     53.66 o 
  -5   4   7      570.69      575.17     41.85 o 
  -4   4   7     2935.27     3037.76     84.82 o 
  -3   4   7     2682.70     2561.22     93.62 o 
  -2   4   7     2932.63     2522.09    141.65 o 
  -1   4   7     9563.39     8325.42    163.57 o 
   0   4   7     3185.38     2899.46     83.96 o 
   1   4   7     8425.31     7878.83    151.98 o 
   2   4   7     3397.48     3447.63    110.75 o 
   3   4   7     2540.98     2627.08    124.45 o 
   4   4   7     3548.48     3458.27    186.98 o 
   5   4   7      552.70      579.97     51.03 o 
  -5   5   7     3210.06     2984.37    144.31 o 
  -4   5   7      255.07      261.26     40.47 o 
  -3   5   7     3499.39     3203.09    125.09 o 
  -2   5   7     1360.05     1189.95     99.87 o 
  -1   5   7      714.10      684.15     66.51 o 
   0   5   7    15009.79    13698.26    203.30 o 
   1   5   7      480.53      414.49     58.37 o 
   2   5   7     1661.39     1659.84     80.51 o 
   3   5   7     3091.05     2714.69    147.52 o 
   4   5   7      209.91      177.67     39.44 o 
   5   5   7     3153.27     3109.63    106.27 o 
  -5   6   7      585.74      544.29     57.14 o 
  -4   6   7      762.37      846.81     70.31 o 
  -3   6   7     2542.83     2532.53     95.40 o 
  -2   6   7     4628.62     4203.75    198.38 o 
  -1   6   7     4023.11     3575.21    161.07 o 
   0   6   7     2906.36     2411.78     84.65 o 
   1   6   7     5054.25     4822.21    130.61 o 
   2   6   7     4393.26     4496.88    141.51 o 
   3   6   7     2643.95     2565.90    351.99 o 
   4   6   7      608.52      589.71     52.75 o 
   5   6   7      542.32      455.27     72.63 o 
  -5   7   7       39.77       40.82     14.05 o 
  -4   7   7     2339.94     2639.40    119.85 o 
  -3   7   7      586.32      522.20     56.58 o 
  -2   7   7     1373.77     1331.66     75.40 o 
  -1   7   7     6251.50     5926.09    224.92 o 
   0   7   7       36.60       51.41     21.23 o 
   1   7   7     6256.47     6276.28    158.59 o 
   2   7   7     1404.97     1216.09     67.85 o 
   3   7   7     1200.24     1288.00    120.30 o 
   4   7   7     2635.45     2557.23    189.16 o 
   5   7   7       62.10       48.20     22.09 o 
  -5   8   7      412.34      425.12     27.10 o 
  -4   8   7      704.55      782.72     60.23 o 
  -3   8   7     1453.73     1592.56     96.58 o 
  -2   8   7     4517.24     4462.76    143.89 o 
  -1   8   7     3974.35     4070.23    177.99 o 
   0   8   7     5219.92     4775.25    198.53 o 
   1   8   7     3910.34     4112.71    201.89 o 
   2   8   7     5248.67     5227.45    338.86 o 
   3   8   7     1670.43     1570.18    134.89 o 
   4   8   7      771.83      731.34     97.24 o 
   5   8   7      367.40      276.68     41.50 o 
  -4   9   7      939.04     1156.47    130.57 o 
  -3   9   7     1297.83     1463.46    114.83 o 
  -2   9   7      942.99      989.66     51.11 o 
  -1   9   7     1367.06     1375.57     57.32 o 
   0   9   7     2079.35     1959.62     94.61 o 
   1   9   7     1287.12     1249.74     69.66 o 
   2   9   7     1711.84     1819.61    232.59 o 
   3   9   7     1010.57     1010.45     78.82 o 
   4   9   7      901.80      775.14     92.59 o 
  -4  10   7      941.76     1162.90     96.78 o 
  -3  10   7     1216.35     1385.79    144.27 o 
  -2  10   7      698.30      786.50     69.43 o 
  -1  10   7     3779.81     3640.62    113.20 o 
   0  10   7     1998.90     1774.72     78.02 o 
   1  10   7     4479.63     4227.39    289.36 o 
   2  10   7      800.14      784.00     58.76 o 
   3  10   7     1179.06     1095.73     78.82 o 
   4  10   7      828.34      773.63     80.35 o 
  -4  11   7      874.34     1108.58     61.38 o 
  -3  11   7     1574.47     1938.72    124.96 o 
  -2  11   7     1549.41     1719.85     83.06 o 
  -1  11   7     1095.20     1089.52     61.45 o 
   0  11   7      977.16     1046.00     72.01 o 
   1  11   7     1830.02     1784.83     98.17 o 
   2  11   7     1621.89     1743.61     95.80 o 
   3  11   7     1767.07     1626.21    105.54 o 
  -3  12   7      526.67      751.56     66.48 o 
  -2  12   7     1418.71     1730.22    122.38 o 
  -1  12   7      497.59      547.89     48.35 o 
   0  12   7     7181.58     7255.47    156.44 o 
   1  12   7      324.46      315.51     34.16 o 
   2  12   7     1626.04     1670.96    137.96 o 
   3  12   7      738.44      633.78     66.69 o 
  -3  13   7      693.59      921.48     56.85 o 
  -2  13   7      586.64      765.23     71.49 o 
  -1  13   7     1054.49     1182.83     62.69 o 
   0  13   7      654.91      627.32     40.74 o 
   1  13   7     1339.26     1339.12     80.49 o 
   2  13   7      454.54      465.02     64.11 o 
   3  13   7      743.73      456.60     47.14 o 
  -2  14   7      276.38      351.14     37.96 o 
  -1  14   7     1853.77     2153.18    112.06 o 
   0  14   7       21.33       31.76     15.88 o 
   1  14   7     1651.65     1729.19     93.42 o 
   2  14   7      303.77      317.91     45.77 o 
  -1  15   7      462.11      461.32     39.44 o 
   0  15   7      681.08      830.82     58.83 o 
   1   0   8    10134.34    11700.21    286.26 o 
   2   0   8      281.83      348.45     47.86 o 
   3   0   8     5052.27     4634.85    148.92 o 
   4   0   8       99.20       89.38     22.56 o 
   5   0   8     3749.92     3495.69    171.07 o 
  -5   1   8      282.71      262.33     45.35 o 
  -4   1   8      408.19      344.83     28.70 o 
  -3   1   8     3237.47     2740.74    191.19 o 
  -2   1   8     2206.18     1637.20    107.88 o 
  -1   1   8    13727.25    13903.28    335.27 o 
   0   1   8     5553.28    12719.47    921.95 o 
   1   1   8    13792.43    16923.43    341.46 o 
   2   1   8     2990.48     2906.79    140.88 o 
   3   1   8     2794.18     2825.70    164.54 o 
   4   1   8      489.93      476.53     49.94 o 
   5   1   8      332.77      342.14     55.11 o 
  -5   2   8       28.47       21.58      8.52 o 
  -4   2   8     4282.38     4171.89    101.15 o 
  -3   2   8     1008.68      883.34     91.90 o 
  -2   2   8     9123.77     6909.45    235.45 o 
  -1   2   8     6571.72     6805.34    343.16 o 
   0   2   8     2645.60     4695.08    568.42 o 
   1   2   8     5839.10     6519.11    198.24 o 
   2   2   8     9693.17     9439.59    346.35 o 
   3   2   8      710.59      705.59     83.76 o 
   4   2   8     3561.09     3419.47    133.93 o 
   5   2   8       84.01       91.35     21.94 o 
  -5   3   8      227.96      225.60     26.87 o 
  -4   3   8      853.93      813.38     44.69 o 
  -3   3   8     2031.16     1885.80     86.03 o 
  -2   3   8     9715.56     8191.32    184.47 o 
  -1   3   8     3605.61     3190.55    166.54 o 
   0   3   8    13822.33    18229.92    408.88 o 
   1   3   8     3894.57     3967.10    152.74 o 
   2   3   8    11194.30    11055.27    288.76 o 
   3   3   8     1563.84     1386.39    233.85 o 
   4   3   8      696.12      670.13     86.18 o 
   5   3   8      194.33      167.15     31.25 o 
  -5   4   8     1996.67     1941.49    137.86 o 
  -4   4   8     1441.66     1506.11     82.68 o 
  -3   4   8     4055.92     4231.62    203.86 o 
  -2   4   8     2375.79     1900.71    126.80 o 
  -1   4   8     3416.82     3139.12     87.18 o 
   0   4   8     2414.87     1922.68     74.64 o 
   1   4   8     3551.56     3468.00    104.37 o 
   2   4   8     2057.31     1934.79     86.01 o 
   3   4   8     4510.65     4301.57    529.28 o 
   4   4   8     1274.96     1202.25    110.34 o 
   5   4   8     1907.35     1753.38     86.42 o 
  -5   5   8      166.67      151.48     30.63 o 
  -4   5   8      574.50      603.82     59.93 o 
  -3   5   8     2579.71     2297.25    109.68 o 
  -2   5   8     2259.94     1968.46    134.86 o 
  -1   5   8     8947.63     7618.07    241.81 o 
   0   5   8       39.07       38.32     12.06 o 
   1   5   8     8853.27     7718.82    166.53 o 
   2   5   8     2347.22     2343.73     99.30 o 
   3   5   8     2763.43     2658.16    417.69 o 
   4   5   8      596.45      459.01     63.98 o 
   5   5   8      174.96      145.04     22.43 o 
  -5   6   8      883.42      850.35     66.18 o 
  -4   6   8     1780.49     1831.63    143.35 o 
  -3   6   8     3993.03     4112.49    160.07 o 
  -2   6   8     4610.50     3944.58    197.98 o 
  -1   6   8     1557.32     1302.17    100.47 o 
   0   6   8      438.85      394.32     36.12 o 
   1   6   8     1881.09     1669.59     79.21 o 
   2   6   8     3791.07     3652.19    130.91 o 
   3   6   8     4142.08     3379.00    190.30 o 
   4   6   8     1685.84     1659.24    105.76 o 
   5   6   8      964.87      776.15     92.58 o 
  -5   7   8      376.95      382.55     45.25 o 
  -4   7   8      390.08      365.66     44.10 o 
  -3   7   8     1187.89     1273.76     88.70 o 
  -2   7   8     6689.24     6348.21    186.62 o 
  -1   7   8      268.82      242.59     46.89 o 
   0   7   8     9161.36     7987.50    255.61 o 
   1   7   8      303.08      250.49     33.76 o 
   2   7   8     5873.70     5419.26    166.50 o 
   3   7   8     1531.78     1720.51    141.24 o 
   4   7   8      333.25      295.06     62.92 o 
   5   7   8      304.71      257.63     47.74 o 
  -4   8   8     2747.29     2953.30    154.80 o 
  -3   8   8      603.36      680.98     63.14 o 
  -2   8   8     2678.02     2670.94     86.17 o 
  -1   8   8     2456.47     2521.75     88.15 o 
   0   8   8      520.32      491.48     64.70 o 
   1   8   8     2867.23     2799.53    168.37 o 
   2   8   8     2890.67     2780.57    241.22 o 
   3   8   8      918.06      943.74    104.89 o 
   4   8   8     3124.72     2852.90    187.36 o 
  -4   9   8      537.05      664.62     73.88 o 
  -3   9   8     1919.35     2236.12    123.59 o 
  -2   9   8     1056.78     1085.83     53.72 o 
  -1   9   8     5895.98     5737.93    139.99 o 
   0   9   8      373.48      426.49     35.58 o 
   1   9   8     6385.04     6714.25    286.05 o 
   2   9   8     1375.48     1408.45    277.19 o 
   3   9   8     1538.87     1334.62     90.09 o 
   4   9   8      756.41      742.05     88.69 o 
  -4  10   8       59.41       73.51     13.10 o 
  -3  10   8     2892.90     3548.01    364.00 o 
  -2  10   8      614.82      604.74     76.53 o 
  -1  10   8     1444.79     1340.40     68.48 o 
   0  10   8     4157.50     3741.04    267.47 o 
   1  10   8     1773.70     1691.45    173.02 o 
   2  10   8      900.89      958.14     96.80 o 
   3  10   8     2493.62     2184.47    109.79 o 
   4  10   8        9.99       -3.24     12.39 o 
  -4  11   8      168.13      162.69     20.64 o 
  -3  11   8     1084.20     1484.49    103.84 o 
  -2  11   8     2165.49     2339.29     96.58 o 
  -1  11   8     1186.48     1222.52     73.75 o 
   0  11   8     2597.58     2682.20    120.87 o 
   1  11   8     1200.10     1136.11     76.78 o 
   2  11   8     2203.85     2061.89    110.79 o 
   3  11   8      923.49      780.20     80.84 o 
  -3  12   8      178.84      270.17     37.89 o 
  -2  12   8     1934.66     2381.87    136.99 o 
  -1  12   8      501.46      517.31     45.72 o 
   0  12   8      156.83      158.71     22.89 o 
   1  12   8      498.65      509.92     42.19 o 
   2  12   8     2145.23     2077.83    152.17 o 
   3  12   8      175.63      151.48     32.42 o 
  -3  13   8      112.02      156.27     20.80 o 
  -2  13   8     1492.00     1901.31    106.86 o 
  -1  13   8     1003.15     1083.66     58.72 o 
   0  13   8     2714.88     2561.96     83.83 o 
   1  13   8     1062.35      999.40     52.81 o 
   2  13   8     1650.12     1442.65    110.53 o 
  -2  14   8      443.76      527.98     42.85 o 
  -1  14   8      709.19      805.32     64.40 o 
   0  14   8      991.06     1019.62     52.06 o 
   1  14   8      656.83      614.04     66.00 o 
   2  14   8      427.26      346.39     44.96 o 
   0  15   8      463.83      481.43     40.27 o 
   1   0   9    18370.31    24436.69    474.87 o 
   2   0   9    10381.45     9453.40    286.03 o 
   3   0   9     3149.97     2747.64    169.06 o 
   4   0   9       74.28       61.50     31.26 o 
   5   0   9       49.92       49.57     21.82 o 
  -5   1   9     1681.44     1434.04    101.73 o 
  -4   1   9      860.43      802.41     63.55 o 
  -3   1   9     3115.54     2352.88    336.55 o 
  -2   1   9     4787.27     3385.81    165.40 o 
  -1   1   9     1572.04     1798.34    134.97 o 
   0   1   9     2467.79     4961.56    313.56 o 
   1   1   9      873.12      948.45     82.37 o 
   2   1   9     4712.54     4284.78    186.62 o 
   3   1   9     3030.94     2983.45    178.58 o 
   4   1   9     1396.84     1213.52    118.99 o 
   5   1   9     1788.11     1557.23    111.94 o 
  -5   2   9      319.09      282.12     42.09 o 
  -4   2   9      496.98      454.42     53.71 o 
  -3   2   9     1552.52     1386.36     65.26 o 
  -2   2   9    14170.23    11127.97    326.82 o 
  -1   2   9     2870.59     3356.61    211.68 o 
   0   2   9    18524.16    30671.00    676.85 o 
   1   2   9     2144.36     2568.24    135.02 o 
   2   2   9    13189.69    12252.00    559.82 o 
   3   2   9     1395.36     1484.95     84.68 o 
   4   2   9      649.06      571.37     82.44 o 
   5   2   9      264.52      248.28     34.20 o 
  -5   3   9      137.64      129.48     19.87 o 
  -4   3   9     3642.66     3354.81    157.98 o 
  -3   3   9     1257.88     1082.45     78.28 o 
  -2   3   9     3219.26     2455.99    104.10 o 
  -1   3   9     5918.56     6906.52    618.80 o 
   0   3   9      417.77      514.10     72.53 o 
   1   3   9     5108.03     5153.09    193.44 o 
   2   3   9     3247.81     2825.78    136.28 o 
   3   3   9     1567.26     1351.13    269.96 o 
   4   3   9     3768.04     3352.88    196.96 o 
   5   3   9      162.26      159.30     28.86 o 
  -5   4   9       87.16       53.72     21.66 o 
  -4   4   9     1033.57     1038.40     58.47 o 
  -3   4   9     1051.82      980.52     61.06 o 
  -2   4   9     1460.46     1102.08    101.83 o 
  -1   4   9     9984.23     8188.82    151.15 o 
   0   4   9     6870.65     6297.10    208.53 o 
   1   4   9    12633.20    10833.40    202.61 o 
   2   4   9     1270.60     1151.60     96.97 o 
   3   4   9     1206.81     1143.22    183.58 o 
   4   4   9      739.30      659.08     83.27 o 
   5   4   9      166.16      132.15     23.68 o 
  -5   5   9     2402.26     2016.84    106.03 o 
  -4   5   9      128.49      113.42     51.96 o 
  -3   5   9     3334.69     3120.59    170.08 o 
  -2   5   9      192.78      185.14     41.33 o 
  -1   5   9     4199.29     3524.15    169.39 o 
   0   5   9     2650.76     2361.74     90.66 o 
   1   5   9     4019.03     3589.79    118.15 o 
   2   5   9      358.47      371.46     41.04 o 
   3   5   9     3548.29     3206.75    600.86 o 
   4   5   9       85.35       57.12     21.26 o 
   5   5   9     2405.07     2126.71    254.92 o 
  -5   6   9       65.93       62.41     17.43 o 
  -4   6   9      103.54       87.44     20.86 o 
  -3   6   9     1259.06     1317.04     91.12 o 
  -2   6   9     4836.49     4101.90    209.37 o 
  -1   6   9     8417.32     7508.65    257.38 o 
   0   6   9    10323.64    10187.21    348.15 o 
   1   6   9     7952.88     7058.25    176.14 o 
   2   6   9     5112.04     4740.96    153.92 o 
   3   6   9     1164.48      827.20     94.66 o 
   4   6   9      161.98      119.36     29.39 o 
   5   6   9       87.14       84.42     30.88 o 
  -5   7   9       55.03       45.43      8.92 o 
  -4   7   9     3389.31     3474.89    177.46 o 
  -3   7   9      474.04      418.26     50.62 o 
  -2   7   9     3399.21     3138.52    152.23 o 
  -1   7   9     1324.12     1278.28    109.01 o 
   0   7   9      371.95      307.21     49.72 o 
   1   7   9     1366.23     1248.09     76.14 o 
   2   7   9     3012.96     2500.24    152.77 o 
   3   7   9      448.94      296.11     57.36 o 
   4   7   9     3027.05     2548.21    187.01 o 
   5   7   9       33.41       55.65     21.99 o 
  -4   8   9       57.97       44.58     16.47 o 
  -3   8   9     1211.71     1244.87     84.91 o 
  -2   8   9     1521.29     1666.44    112.57 o 
  -1   8   9     1344.10     1301.10     63.67 o 
   0   8   9     8471.55     7864.36    269.68 o 
   1   8   9     1073.02     1002.03     56.17 o 
   2   8   9     1345.15     1087.36     76.26 o 
   3   8   9     1312.23     1067.05    112.33 o 
   4   8   9       70.53       46.30     25.25 o 
  -4   9   9       81.51       90.22     15.83 o 
  -3   9   9     2287.07     2621.72    155.51 o 
  -2   9   9     2362.88     2439.02    105.97 o 
  -1   9   9     1156.45     1056.98     67.00 o 
   0   9   9     1134.07     1183.37     59.59 o 
   1   9   9     1474.17     1332.56    131.33 o 
   2   9   9     2412.56     2405.22    385.06 o 
   3   9   9     1960.36     1570.14     97.46 o 
   4   9   9       41.82       31.10     20.63 o 
  -4  10   9      231.19      326.76     24.84 o 
  -3  10   9     1105.19     1319.01    117.11 o 
  -2  10   9      721.54      772.75     82.77 o 
  -1  10   9     8077.34     7860.64    234.99 o 
   0  10   9       59.39       28.17     19.92 o 
   1  10   9     7733.64     7707.47    579.08 o 
   2  10   9      961.03      901.24     75.17 o 
   3  10   9     1333.60     1130.94     77.53 o 
   4  10   9      268.27      220.40     37.78 o 
  -3  11   9      908.06     1255.76     88.83 o 
  -2  11   9     1209.63     1245.92     69.33 o 
  -1  11   9      362.53      413.02     42.78 o 
   0  11   9       29.05       40.05     15.33 o 
   1  11   9      341.58      372.39     54.73 o 
   2  11   9     1280.64     1224.55     83.42 o 
   3  11   9      767.20      635.50     71.58 o 
  -3  12   9      319.73      445.61     43.89 o 
  -2  12   9     3153.31     3679.02    132.38 o 
  -1  12   9      733.84      748.93     54.16 o 
   0  12   9     3507.89     3629.48    105.85 o 
   1  12   9      740.94      647.19     46.22 o 
   2  12   9     3019.98     2713.28    171.20 o 
   3  12   9      169.21      106.81     25.20 o 
  -2  13   9      470.68      627.95     56.95 o 
  -1  13   9      493.02      527.37     39.59 o 
   0  13   9      180.00      191.13     21.62 o 
   1  13   9      351.26      365.86     30.77 o 
   2  13   9      366.10      298.89     47.70 o 
  -2  14   9      295.53      339.90     30.35 o 
  -1  14   9     2993.62     3365.55    125.26 o 
   0  14   9      792.92      729.18     41.70 o 
   1  14   9     2948.20     2709.38    132.83 o 
   2  14   9      291.23      200.52     31.71 o 
   0   0  10      127.41      214.48     46.42 o 
   1   0  10     2126.14     2771.93    162.27 o 
   2   0  10     4137.99     3289.68    175.60 o 
   3   0  10     4933.31     3750.47    181.80 o 
   4   0  10       99.80       93.74     34.22 o 
   5   0  10     3197.14     2363.49    130.32 o 
  -5   1  10      202.81      141.71     31.35 o 
  -4   1  10      475.55      390.89     44.76 o 
  -3   1  10     2571.91     2043.29    102.67 o 
  -2   1  10     6372.39     4669.35    219.96 o 
  -1   1  10     9626.72    12415.07    364.83 o 
   0   1  10     9656.76    20712.11    337.98 o 
   1   1  10    11591.47    13721.28    357.89 o 
   2   1  10     5368.17     4576.83    209.29 o 
   3   1  10     2936.81     2397.82    120.39 o 
   4   1  10      341.75      301.07     61.35 o 
   5   1  10      206.53      173.59     36.75 o 
  -5   2  10      440.18      376.30     45.84 o 
  -4   2  10     5313.38     4357.15    150.46 o 
  -3   2  10     1713.43     1572.56     76.03 o 
  -2   2  10     2831.87     2136.95    147.67 o 
  -1   2  10      406.60      531.74     60.67 o 
   0   2  10       61.52      143.88     28.94 o 
   1   2  10      818.51      968.20     89.44 o 
   2   2  10     4242.46     4015.89    193.61 o 
   3   2  10     1530.02     1413.26    126.79 o 
   4   2  10     5156.99     4256.66    224.70 o 
   5   2  10      367.06      297.02     47.85 o 
  -5   3  10      112.76       95.23     15.63 o 
  -4   3  10      405.32      356.41     41.78 o 
  -3   3  10      336.68      292.40     33.78 o 
  -2   3  10     5934.65     4427.14    146.45 o 
  -1   3  10     3512.39     3919.21    141.19 o 
   0   3  10    15043.21    18786.38    494.47 o 
   1   3  10     3373.80     2932.94    158.15 o 
   2   3  10     5145.94     4158.42    237.09 o 
   3   3  10       79.51       71.67     22.38 o 
   4   3  10      600.36      503.42     75.39 o 
   5   3  10      109.68       65.14     33.53 o 
  -5   4  10     2719.29     2376.46    111.55 o 
  -4   4  10     1239.10     1193.09    148.40 o 
  -3   4  10     4915.21     4200.17    156.97 o 
  -2   4  10     2816.41     2431.29    157.35 o 
  -1   4  10     2420.85     2057.86    137.02 o 
   0   4  10      443.98      408.95     90.23 o 
   1   4  10     2597.56     2048.49     89.14 o 
   2   4  10     2934.51     2699.05    169.49 o 
   3   4  10     3712.47     3240.98    626.94 o 
   4   4  10     1096.46      951.30     98.11 o 
   5   4  10     2872.27     2459.23    536.34 o 
  -5   5  10        2.56       -0.16      7.13 o 
  -4   5  10      298.98      247.33     49.36 o 
  -3   5  10     2557.71     2431.15    225.74 o 
  -2   5  10       98.58       76.80     26.56 o 
  -1   5  10    13239.39    10323.06    311.95 o 
   0   5  10      701.62      708.83     76.65 o 
   1   5  10    11258.01     9069.50    266.93 o 
   2   5  10       13.03       15.15     10.75 o 
   3   5  10     2983.55     2267.11    162.44 o 
   4   5  10      265.51      228.52     46.62 o 
   5   5  10        3.01        3.03     13.15 o 
  -5   6  10     1108.56     1168.75     44.75 o 
  -4   6  10     1405.00     1231.66    110.07 o 
  -3   6  10     2638.94     2658.60    130.68 o 
  -2   6  10     3071.56     2783.46    176.55 o 
  -1   6  10     1743.27     1554.72    118.75 o 
   0   6  10      266.06      238.80     57.79 o 
   1   6  10     1624.65     1366.56     78.55 o 
   2   6  10     3205.19     2401.13     95.07 o 
   3   6  10     2939.42     2305.94    163.10 o 
   4   6  10     1697.82     1535.28     99.15 o 
   5   6  10      826.32      563.91     73.01 o 
  -4   7  10      232.27      291.05     49.88 o 
  -3   7  10      297.89      293.28     58.27 o 
  -2   7  10     6664.40     6417.45    554.76 o 
  -1   7  10      474.32      448.97     65.44 o 
   0   7  10     8102.49     6824.06    246.13 o 
   1   7  10      461.59      391.79     81.52 o 
   2   7  10     6026.06     5261.20    145.47 o 
   3   7  10      115.09       83.81     36.55 o 
   4   7  10      111.52       98.83     35.82 o 
  -4   8  10     2780.80     3201.76    318.34 o 
  -3   8  10     1577.55     1757.75    134.39 o 
  -2   8  10     2873.67     3012.42    120.14 o 
  -1   8  10      277.47      251.26     33.00 o 
   0   8  10      426.94      479.64     43.80 o 
   1   8  10      103.41      119.01     20.00 o 
   2   8  10     2763.79     2396.17    114.53 o 
   3   8  10     1731.57     1375.94    103.98 o 
   4   8  10     2554.90     1990.83    148.79 o 
  -4   9  10       45.21       52.29     11.72 o 
  -3   9  10     1097.90     1357.71     98.16 o 
  -2   9  10      603.86      592.62     50.85 o 
  -1   9  10     5191.79     5161.10    207.99 o 
   0   9  10     3517.65     3257.16    173.59 o 
   1   9  10     4647.70     4630.17    303.98 o 
   2   9  10      673.49      637.16     45.27 o 
   3   9  10      758.95      605.93     60.59 o 
   4   9  10        4.23       27.23     19.02 o 
  -4  10  10      576.48      683.86     33.94 o 
  -3  10  10     2721.94     3265.69    141.99 o 
  -2  10  10      112.27      137.26     30.17 o 
  -1  10  10      521.61      587.54     50.89 o 
   0  10  10       72.19       92.77     20.73 o 
   1  10  10      488.53      498.05     49.00 o 
   2  10  10       73.54       92.78     36.97 o 
   3  10  10     2565.43     2072.85    229.06 o 
   4  10  10      579.41      445.24     48.50 o 
  -3  11  10      624.96      666.83     59.75 o 
  -2  11  10     2502.13     2785.53    100.80 o 
  -1  11  10     3057.67     3107.94    114.36 o 
   0  11  10     3442.58     3358.50    144.08 o 
   1  11  10     3068.34     3103.29    247.71 o 
   2  11  10     2162.36     2007.00    103.54 o 
   3  11  10      587.76      352.01     50.69 o 
  -3  12  10      148.52      181.44     25.62 o 
  -2  12  10      931.28     1131.63     55.95 o 
  -1  12  10      617.20      635.64     47.83 o 
   0  12  10       32.30       15.49      8.30 o 
   1  12  10      506.90      459.81     37.46 o 
   2  12  10     1068.27      970.51     98.13 o 
   3  12  10      118.50       66.59     17.99 o 
  -2  13  10     1100.45     1346.49     76.21 o 
  -1  13  10     1454.24     1556.71     65.07 o 
   0  13  10     3622.91     3652.25    107.54 o 
   1  13  10     1023.46     1031.75     48.68 o 
   2  13  10      746.38      622.26     66.50 o 
  -1  14  10      299.98      328.40     35.42 o 
   0  14  10       43.06       55.17     11.56 o 
   1  14  10      453.25      441.34     49.51 o 
   1   0  11    15191.99    15264.93    464.64 o 
   2   0  11      501.40      352.08     64.30 o 
   3   0  11     3858.33     2960.92    125.78 o 
   4   0  11      153.57       71.94     29.37 o 
   5   0  11        1.05        6.93      9.27 o 
  -5   1  11     1931.25     1679.13     97.79 o 
  -4   1  11     2392.68     1887.85     96.66 o 
  -3   1  11     4412.90     3275.43    117.88 o 
  -2   1  11     1065.05      879.15    100.40 o 
  -1   1  11     1858.22     1828.56    143.35 o 
   0   1  11      519.90      974.16     73.81 o 
   1   1  11     2194.29     2680.72    170.04 o 
   2   1  11      627.98      478.97     73.06 o 
   3   1  11     4752.89     3581.51    142.47 o 
   4   1  11     2067.98     1612.97    135.49 o 
   5   1  11     2005.98     1510.73     98.84 o 
  -5   2  11      106.15       84.87     19.88 o 
  -4   2  11      391.46      340.88     41.35 o 
  -3   2  11      269.48      268.23     40.16 o 
  -2   2  11     6714.21     5110.49    239.67 o 
  -1   2  11     1147.08     1167.92    209.05 o 
   0   2  11    11549.27    21287.90   1333.90 o 
   1   2  11     1194.85     1207.12    112.28 o 
   2   2  11     7532.74     5984.86    258.10 o 
   3   2  11      209.14      177.44     36.79 o 
   4   2  11      578.10      462.29     72.55 o 
   5   2  11      115.11       90.25     24.10 o 
  -5   3  11      160.02      172.45     20.97 o 
  -4   3  11     5128.75     4222.39    140.86 o 
  -3   3  11     4008.21     3221.77    139.42 o 
  -2   3  11     3869.60     2776.60    134.12 o 
  -1   3  11      113.42       77.43     29.20 o 
   0   3  11      197.45      281.11     59.83 o 
   1   3  11      273.45      213.44     48.71 o 
   2   3  11     3954.50     3378.03    196.23 o 
   3   3  11     3366.72     2778.98    469.90 o 
   4   3  11     5134.91     3978.94    210.82 o 
   5   3  11      301.55      250.52     69.42 o 
  -5   4  11       43.02       20.17      9.68 o 
  -4   4  11      196.99      199.15     29.11 o 
  -3   4  11     2913.36     2401.83    169.18 o 
  -2   4  11     2806.42     2158.44    154.87 o 
  -1   4  11    11266.93    11664.04    258.25 o 
   0   4  11     4174.33     3866.95    465.76 o 
   1   4  11    11034.91     8529.78    431.43 o 
   2   4  11     2316.16     2072.87    129.72 o 
   3   4  11     3070.22     2255.00    161.49 o 
   4   4  11      193.66      156.87     39.02 o 
   5   4  11       22.69       39.98     11.96 o 
  -5   5  11     2976.64     3106.99    108.30 o 
  -4   5  11      157.80      133.98     35.77 o 
  -3   5  11     4465.71     3736.81    213.66 o 
  -2   5  11       99.45       82.52     21.59 o 
  -1   5  11       55.10       60.55     22.47 o 
   0   5  11      292.77      302.46     66.04 o 
   1   5  11      278.13      191.70     29.25 o 
   2   5  11       50.73       59.12     12.80 o 
   3   5  11     5248.44     3741.79    210.22 o 
   4   5  11      155.92      115.44     31.81 o 
   5   5  11     2889.22     2518.53    467.45 o 
  -5   6  11       17.29       41.77     11.92 o 
  -4   6  11      118.06      132.81     37.39 o 
  -3   6  11      757.50      676.95     88.79 o 
  -2   6  11     1822.27     1478.30    119.06 o 
  -1   6  11     4337.17     3608.60    189.11 o 
   0   6  11     6390.91     5781.89    279.77 o 
   1   6  11     3684.12     2972.80    121.99 o 
   2   6  11     2415.00     2024.04     73.12 o 
   3   6  11      939.51      689.97     90.77 o 
   4   6  11      176.39      186.11     33.74 o 
   5   6  11       22.43        4.91     10.06 o 
  -4   7  11     3507.96     3371.13    163.60 o 
  -3   7  11      367.30      329.73     59.97 o 
  -2   7  11     3476.54     3334.07    192.87 o 
  -1   7  11       15.58       -0.30      7.89 o 
   0   7  11       37.22       35.59     20.08 o 
   1   7  11       24.34       28.11     10.68 o 
   2   7  11     3259.35     2868.96    124.44 o 
   3   7  11      320.06      263.35     54.09 o 
   4   7  11     3567.03     2610.45    183.89 o 
  -4   8  11      918.00     1055.89     66.53 o 
  -3   8  11      250.22      288.25     37.10 o 
  -2   8  11     3801.01     3927.49    135.41 o 
  -1   8  11     2731.90     2582.76     84.88 o 
   0   8  11     9630.64     9148.77    260.13 o 
   1   8  11     3100.37     3039.99    114.99 o 
   2   8  11     3627.49     3453.86    135.32 o 
   3   8  11      525.68      399.94     44.52 o 
   4   8  11      999.15      599.25     78.93 o 
  -4   9  11      616.83      758.23     50.14 o 
  -3   9  11     2733.23     3083.40    109.55 o 
  -2   9  11      146.80      154.82     25.71 o 
  -1   9  11      853.66      905.14     83.52 o 
   0   9  11      184.44      118.79     41.83 o 
   1   9  11      659.16      650.27     54.72 o 
   2   9  11      276.32      243.14     34.30 o 
   3   9  11     2894.82     1954.27    142.23 o 
   4   9  11      660.20      602.12     69.75 o 
  -3  10  11     1349.37     1611.01     69.36 o 
  -2  10  11      235.56      236.72     30.90 o 
  -1  10  11     3575.15     3740.65    125.82 o 
   0  10  11     1256.21     1160.93     70.43 o 
   1  10  11     3954.79     4126.67    236.17 o 
   2  10  11      189.82      162.06     40.33 o 
   3  10  11     1325.96      932.93     92.47 o 
  -3  11  11      550.75      706.72     55.89 o 
  -2  11  11     1207.01     1412.27     68.78 o 
  -1  11  11      643.52      667.02     51.11 o 
   0  11  11      461.80      415.74     41.39 o 
   1  11  11      458.00      468.39     44.46 o 
   2  11  11     1402.63     1324.49    132.05 o 
   3  11  11      651.49      467.57     54.53 o 
  -3  12  11       43.46       29.50      8.28 o 
  -2  12  11     2350.29     2771.72     83.81 o 
  -1  12  11       14.21       21.53      9.60 o 
   0  12  11     5097.70     5017.02    135.87 o 
   1  12  11       17.10        8.29      6.16 o 
   2  12  11     3024.39     2612.47    156.34 o 
  -2  13  11      694.55      869.20     54.12 o 
  -1  13  11      481.50      551.42     36.31 o 
   0  13  11      132.50      125.86     15.64 o 
   1  13  11      472.87      459.69     40.10 o 
   2  13  11      622.35      567.89     58.77 o 
  -1  14  11     2698.91     2689.86     89.47 o 
   0  14  11       26.75       24.28      7.00 o 
   1  14  11     2719.76     1897.26     91.91 o 
   0   0  12      456.86     1062.51    113.50 o 
   1   0  12      606.60      687.22     98.58 o 
   2   0  12       34.44       48.42     34.97 o 
   3   0  12     8404.23     6547.87    421.78 o 
   4   0  12      268.07      155.03     42.20 o 
   5   0  12     2719.46     2523.21    117.59 o 
  -5   1  12      155.83      129.61     26.70 o 
  -4   1  12      420.52      331.70     45.03 o 
  -3   1  12      425.20      364.48     36.36 o 
  -2   1  12     2175.40     1845.88    153.64 o 
  -1   1  12    10281.32    12423.37    406.78 o 
   0   1  12     9380.10    19052.65   1589.83 o 
   1   1  12     9663.44    11650.13    393.71 o 
   2   1  12     2080.50     1751.17    149.32 o 
   3   1  12      420.04      304.98     48.11 o 
   4   1  12      369.88      247.55     53.76 o 
   5   1  12      128.69      123.79     27.23 o 
  -5   2  12       10.15       28.07     11.38 o 
  -4   2  12     3645.05     2870.89    116.36 o 
  -3   2  12      130.16      138.99     29.70 o 
  -2   2  12     3984.85     3125.96    193.12 o 
  -1   2  12      124.65      155.05     55.72 o 
   0   2  12       31.65       45.96     20.60 o 
   1   2  12      162.50      143.58     48.26 o 
   2   2  12     4096.19     3042.48    191.72 o 
   3   2  12      220.67      226.07     37.92 o 
   4   2  12     3844.79     2969.50    180.89 o 
   5   2  12       17.41        3.24     10.27 o 
  -5   3  12       43.01       47.59     13.14 o 
  -4   3  12      253.50      179.94     29.07 o 
  -3   3  12      261.11      193.97     51.97 o 
  -2   3  12     4139.60     2774.03    183.67 o 
  -1   3  12     1147.32      805.80    105.92 o 
   0   3  12    19897.73    33054.39    699.57 o 
   1   3  12     1189.20      832.32    102.23 o 
   2   3  12     4413.55     3221.47    199.76 o 
   3   3  12       79.49       82.40     39.31 o 
   4   3  12      268.14      194.98     47.11 o 
   5   3  12       29.98       34.48     11.28 o 
  -5   4  12     1891.96     2096.55     80.14 o 
  -4   4  12     1161.85      984.59    123.57 o 
  -3   4  12     2779.18     2174.13    161.90 o 
  -2   4  12     1282.06     1055.78    119.18 o 
  -1   4  12     1068.98      902.41     68.72 o 
   0   4  12       23.72       14.56     24.57 o 
   1   4  12      897.13      696.20     56.76 o 
   2   4  12      835.30      734.46     63.81 o 
   3   4  12     4064.61     3246.89    194.92 o 
   4   4  12     1228.44      994.62     97.20 o 
   5   4  12     1823.65     1808.44    476.99 o 
  -5   5  12        6.86       10.65      6.84 o 
  -4   5  12      115.97      102.83     29.94 o 
  -3   5  12     3005.13     2428.19    171.08 o 
  -2   5  12      199.17      140.45     29.11 o 
  -1   5  12    11920.15     9140.67    314.98 o 
   0   5  12      693.53      767.18    105.14 o 
   1   5  12    11948.15     9852.89    461.26 o 
   2   5  12       95.12      109.46     19.84 o 
   3   5  12     2803.55     2245.17    161.41 o 
   4   5  12      149.89      126.38     32.66 o 
   5   5  12       14.67       53.13     24.87 o 
  -4   6  12     3179.40     2665.10    147.70 o 
  -3   6  12     1808.94     1568.77    134.75 o 
  -2   6  12     1188.08     1012.15    129.88 o 
  -1   6  12       62.98       61.89     29.45 o 
   1   6  12      277.30      211.06     34.11 o 
   2   6  12     1419.80     1301.30     88.25 o 
   3   6  12     1521.55     1325.42    121.72 o 
   4   6  12     3061.44     2470.64    115.19 o 
  -4   7  12      229.39      265.12     27.66 o 
  -3   7  12      227.75      232.25     51.23 o 
  -2   7  12     6379.65     6070.02    168.01 o 
  -1   7  12      398.29      361.17     36.86 o 
   0   7  12    10281.80     9277.44    299.02 o 
   1   7  12      584.70      575.75     45.60 o 
   2   7  12     7074.83     7452.00    198.82 o 
   3   7  12      220.32      159.96     41.07 o 
   4   7  12      110.97       62.57     27.39 o 
  -4   8  12     1818.40     2194.88     71.10 o 
  -3   8  12     1394.12     1541.55     79.09 o 
  -2   8  12      603.71      661.19     53.09 o 
  -1   8  12      580.84      563.63     50.18 o 
   0   8  12       57.17       62.25     13.82 o 
   1   8  12      822.19      813.83     57.71 o 
   2   8  12      846.54      887.42     66.46 o 
   3   8  12     1420.19     1030.13    158.96 o 
   4   8  12     1555.36     1174.55    105.25 o 
  -4   9  12       88.00      108.76     16.08 o 
  -3   9  12     1100.33     1191.66     64.03 o 
  -2   9  12      885.08      927.64     61.03 o 
  -1   9  12     6704.05     6470.32    223.45 o 
   0   9  12       99.46       69.08     17.45 o 
   1   9  12     7315.16     7231.50    180.50 o 
   2   9  12      671.16      683.90     54.72 o 
   3   9  12     1017.01      637.27     78.51 o 
   4   9  12       99.31       73.95     23.63 o 
  -3  10  12     2595.65     3080.63     72.16 o 
  -2  10  12      620.83      598.65     44.55 o 
  -1  10  12      207.85      282.59     33.59 o 
   0  10  12        3.42        0.16      9.76 o 
   1  10  12      111.16      147.27     26.35 o 
   2  10  12      522.61      459.61     59.67 o 
   3  10  12     2670.93     1991.31    308.57 o 
  -3  11  12      494.48      649.93     47.18 o 
  -2  11  12     1698.87     1898.11     75.32 o 
  -1  11  12     1755.67     1784.33     79.68 o 
   0  11  12     6106.10     5690.69    148.37 o 
   1  11  12     1410.44     1344.80     56.39 o 
   2  11  12     1255.68     1224.03    217.38 o 
   3  11  12      570.02      332.64     41.66 o 
  -2  12  12     1429.96     1723.37     60.75 o 
  -1  12  12       69.55       62.55     15.46 o 
   0  12  12      130.47      116.86     16.58 o 
   1  12  12       44.52       35.93     10.88 o 
   2  12  12     1484.49     1251.84    101.87 o 
  -1  13  12     2002.91     2086.29    101.72 o 
   0  13  12     2236.86     2371.35     75.14 o 
   1  13  12     2062.55     2056.36    158.35 o 
   2  13  12      712.98      566.14     53.04 o 
   0  14  12       13.56       13.21      6.47 o 
   1   0  13    11762.51    15496.63    467.70 o 
   2   0  13       34.55       15.88     23.55 o 
   3   0  13      209.09      173.88     30.59 o 
   4   0  13      157.36      103.17     31.15 o 
   5   0  13        2.34       -5.61      9.43 o 
  -5   1  13     1392.44     1637.56     81.02 o 
  -4   1  13     1835.59     1531.84    185.06 o 
  -3   1  13     6660.22     5479.14    604.93 o 
  -2   1  13     3554.57     2890.51    199.59 o 
  -1   1  13     1067.69     1496.46    140.47 o 
   0   1  13      965.30     2200.40    118.57 o 
   1   1  13     1403.33     1358.53    145.61 o 
   2   1  13     3992.00     3238.07    217.16 o 
   3   1  13     5308.18     4977.95    224.45 o 
   4   1  13     1766.66     1265.16    115.08 o 
   5   1  13     1357.57     1560.29     85.21 o 
  -5   2  13      217.08      266.54     29.10 o 
  -4   2  13      366.33      311.96     38.01 o 
  -3   2  13     1308.52      989.65    105.97 o 
  -2   2  13     7311.53     4944.65    254.82 o 
  -1   2  13     1235.55     1363.82    152.30 o 
   0   2  13    14529.24    26583.29   1388.45 o 
   1   2  13     1065.56     1035.31    121.13 o 
   2   2  13     8309.90     6775.90    319.53 o 
   3   2  13      985.28     1038.56    105.14 o 
   4   2  13      244.03      177.00     45.88 o 
   5   2  13      232.61      251.27     33.46 o 
  -4   3  13     3662.89     3246.91    336.27 o 
  -3   3  13     1470.49     1085.54    112.53 o 
  -2   3  13     5069.52     3822.20    148.25 o 
  -1   3  13      263.01      129.94     61.95 o 
   0   3  13      490.95      691.17     98.44 o 
   1   3  13      364.98      311.49     66.55 o 
   2   3  13     5447.26     5297.88    966.92 o 
   3   3  13     1542.42     1549.39    132.07 o 
   4   3  13     3800.51     3142.87    175.81 o 
   5   3  13      357.49      457.62     40.62 o 
  -4   4  13      223.74      200.68     65.41 o 
  -3   4  13     1575.61     1202.10    119.17 o 
  -2   4  13      329.02      284.49     41.51 o 
  -1   4  13     7805.81     6082.19    265.67 o 
   0   4  13     5588.90     7418.37    339.70 o 
   1   4  13     8483.53     7294.68    437.40 o 
   2   4  13      413.43      381.20     46.91 o 
   3   4  13     1854.58     1795.31    142.12 o 
   4   4  13      165.83      114.05     32.45 o 
   5   4  13      229.62      246.81     24.36 o 
  -4   5  13      250.89      175.75     40.57 o 
  -3   5  13     5439.27     4353.99    228.25 o 
  -2   5  13      217.64      145.87     28.99 o 
  -1   5  13     3237.17     2547.30    166.54 o 
   0   5  13      172.58      111.30     48.01 o 
   1   5  13     2842.71     2477.38    229.90 o 
   2   5  13      192.07      206.64     35.27 o 
   3   5  13     5091.59     4997.33    238.73 o 
   4   5  13      264.40      199.48     38.67 o 
  -4   6  13      206.43      214.77     25.38 o 
  -3   6  13      831.03      663.04     85.53 o 
  -2   6  13     1114.76     1150.07    115.04 o 
  -1   6  13     5383.40     4705.54    592.71 o 
   1   6  13     5255.89     4356.23    294.99 o 
   2   6  13     1026.76     1191.96     74.20 o 
   3   6  13      813.47      834.95     94.26 o 
   4   6  13      260.54      218.52     31.85 o 
  -4   7  13     2550.87     2900.72     83.10 o 
  -3   7  13       40.34       53.25     18.40 o 
  -2   7  13     3682.68     3832.91    128.78 o 
  -1   7  13      271.48      277.34     55.46 o 
   0   7  13      606.19      603.29     74.71 o 
   1   7  13      424.30      470.54     63.96 o 
   2   7  13     3349.13     3871.43    137.52 o 
   3   7  13       85.80       90.93     30.36 o 
   4   7  13     3015.46     2176.77    153.01 o 
  -4   8  13      167.20      188.67     17.60 o 
  -3   8  13      591.40      577.97     56.69 o 
  -2   8  13     3673.89     3693.73    124.37 o 
  -1   8  13     2032.57     1945.04    135.53 o 
   0   8  13     6455.67     6472.05    239.52 o 
   1   8  13     1720.96     1655.16    123.54 o 
   2   8  13     3519.42     3814.84    161.84 o 
   3   8  13      671.42      460.60    157.26 o 
   4   8  13      190.05      116.16     31.49 o 
  -4   9  13      299.61      398.08     31.93 o 
  -3   9  13     2453.65     2932.44     95.22 o 
  -2   9  13     1108.49     1209.55     66.87 o 
  -1   9  13     1084.71     1170.66     88.42 o 
   0   9  13       11.02       -3.12      9.31 o 
   1   9  13      868.20      915.75     60.40 o 
   2   9  13     1096.84     1137.89     68.01 o 
   3   9  13     2371.25     1850.76    325.38 o 
   4   9  13      269.83      189.06     31.51 o 
  -3  10  13      696.66      851.26     34.01 o 
  -2  10  13      524.82      501.72     38.77 o 
  -1  10  13     4543.67     4773.72    133.45 o 
   0  10  13      633.70      609.39     46.88 o 
   1  10  13     5076.43     5279.73    143.46 o 
   2  10  13      561.29      555.03     42.92 o 
   3  10  13      563.77      361.95     44.56 o 
  -2  11  13      945.60     1096.45     53.01 o 
  -1  11  13      165.73      171.80     23.70 o 
   0  11  13      270.21      290.82     30.94 o 
   1  11  13      333.52      318.41     25.62 o 
   2  11  13     1082.48     1045.77    174.93 o 
   3  11  13      872.86      431.17     40.53 o 
  -2  12  13     1301.06     1380.20     87.40 o 
  -1  12  13       27.69       36.30     12.10 o 
   0  12  13     3000.63     3247.46    122.73 o 
   1  12  13       23.92       14.78      8.23 o 
   2  12  13     1368.83     1055.87     86.83 o 
  -1  13  13      201.27      237.00     28.55 o 
   0  13  13       40.16       40.59      7.80 o 
   1  13  13      290.83      308.40     27.00 o 
   0   0  14    10316.78    21353.26    545.74 o 
   1   0  14     1023.97     1337.42    141.47 o 
   2   0  14     1174.57     1024.46     95.23 o 
   3   0  14     3316.92     2869.38    413.80 o 
   4   0  14       32.54       32.41     21.45 o 
   5   0  14     2721.01     3482.62    112.08 o 
  -5   1  14      278.34      345.33     31.87 o 
  -4   1  14      243.25      175.47     25.43 o 
  -3   1  14     2490.20     1816.13    141.29 o 
  -2   1  14     2202.33     1673.04     97.75 o 
  -1   1  14     6016.97     8920.63    358.46 o 
   0   1  14     3969.89     7058.66    217.63 o 
   1   1  14     6363.10     7525.68    330.24 o 
   2   1  14     1988.99     1903.43    207.09 o 
   3   1  14     1976.67     2103.34    143.47 o 
   4   1  14      310.19      208.33     46.57 o 
   5   1  14      242.65      282.48     31.86 o 
  -5   2  14      277.09      273.48     24.27 o 
  -4   2  14     2736.16     2566.03     99.69 o 
  -3   2  14      901.75      612.96     83.71 o 
  -2   2  14     2558.17     1935.54    103.44 o 
  -1   2  14     1617.96     1762.59    155.06 o 
   0   2  14       51.23      136.24     45.68 o 
   1   2  14     1642.58     1819.16    165.25 o 
   2   2  14     2208.20     2079.48    279.24 o 
   3   2  14      536.19      543.47     72.41 o 
   4   2  14     2812.72     2422.73    151.17 o 
   5   2  14      339.57      372.65     35.28 o 
  -4   3  14      112.90      127.74     33.12 o 
  -3   3  14      896.34      764.36     93.36 o 
  -2   3  14     4306.07     3580.84    195.44 o 
  -1   3  14     2653.33     2955.64    222.59 o 
   0   3  14     7698.84    11329.59    418.90 o 
   1   3  14     2377.11     2048.30    176.15 o 
   2   3  14     4072.96     4266.66    621.04 o 
   3   3  14     1076.19     1196.84    112.31 o 
   4   3  14      104.20      144.29     37.09 o 
   5   3  14      269.85      343.33     30.08 o 
  -4   4  14      699.65      666.97     71.21 o 
  -3   4  14     2208.28     1901.49    147.54 o 
  -2   4  14     1562.46     1308.45     88.16 o 
  -1   4  14     2437.38     2180.89    246.07 o 
   0   4  14       72.70       56.92     35.87 o 
   1   4  14     2688.11     2499.29    227.29 o 
   2   4  14     1083.94      981.88    192.43 o 
   3   4  14     1679.17     1891.75    141.98 o 
   4   4  14      865.57      804.01     79.22 o 
  -4   5  14      379.56      394.97     52.80 o 
  -3   5  14     1176.62     1053.91    108.32 o 
  -2   5  14      526.47      543.42     78.52 o 
  -1   5  14     9327.78     8222.20    875.28 o 
   0   5  14      381.09      346.58     42.45 o 
   1   5  14    10035.86    10479.89    730.14 o 
   2   5  14      302.61      320.59     56.45 o 
   3   5  14      751.18      869.53     96.17 o 
   4   5  14      364.40      411.36     49.47 o 
  -4   6  14     1541.33     1921.44    109.24 o 
  -3   6  14     1944.98     1899.60    140.78 o 
  -2   6  14     1668.22     1690.54    139.80 o 
  -1   6  14     1220.53     1259.83    115.45 o 
   0   6  14      878.13      926.62     84.44 o 
   1   6  14      783.80      743.42     48.48 o 
   2   6  14     1859.12     2146.77    151.33 o 
   3   6  14     1998.18     2166.68    146.84 o 
   4   6  14     1263.09     1212.43     67.59 o 
  -4   7  14       41.71       62.17     18.41 o 
  -3   7  14      356.38      383.90     35.98 o 
  -2   7  14     4517.98     4757.78    232.84 o 
  -1   7  14       21.50       36.37     23.40 o 
   0   7  14     7766.93     7993.50    260.71 o 
   1   7  14       81.87       85.98     27.05 o 
   2   7  14     4214.04     4933.89    287.54 o 
   3   7  14      557.17      546.26     68.76 o 
   4   7  14       27.69      -18.90     18.90 o 
  -4   8  14      997.18     1301.38     67.67 o 
  -3   8  14      969.74     1064.78     56.22 o 
  -2   8  14     1739.94     1808.37     82.57 o 
  -1   8  14      338.85      358.39     60.93 o 
   0   8  14       50.21       56.94     25.71 o 
   1   8  14      511.88      501.75     64.27 o 
   2   8  14     1869.34     2032.32    201.48 o 
   3   8  14      798.57      649.89    168.24 o 
   4   8  14      863.99      656.55     65.99 o 
  -3   9  14      567.60      727.97     57.59 o 
  -2   9  14      290.27      286.77     30.13 o 
  -1   9  14     4088.61     4127.09    120.47 o 
   0   9  14     2364.89     2496.27    143.77 o 
   1   9  14     3429.92     3717.05    177.90 o 
   2   9  14      434.54      487.16     42.17 o 
   3   9  14      601.39      473.84     50.59 o 
  -3  10  14     1428.97     1657.66     63.18 o 
  -2  10  14      519.69      620.21     33.78 o 
  -1  10  14     1054.77      981.62     96.96 o 
   0  10  14     1944.18     1868.56     77.93 o 
   1  10  14     1408.87     1426.14    105.08 o 
   2  10  14      660.33      697.92     60.41 o 
   3  10  14     1340.61      866.20     68.27 o 
  -2  11  14     2236.86     2548.65    207.05 o 
  -1  11  14     1191.43     1189.63     58.34 o 
   0  11  14     2145.71     2188.58     86.25 o 
   1  11  14     1035.49     1037.41     74.30 o 
   2  11  14     2501.55     1930.98    131.96 o 
  -2  12  14      889.13     1014.25     53.27 o 
  -1  12  14      684.28      715.79     55.89 o 
   0  12  14      282.33      272.62     21.93 o 
   1  12  14      797.44      811.23     89.15 o 
   2  12  14      656.65      554.76     56.19 o 
  -1  13  14      686.37      795.98     46.24 o 
   0  13  14     1805.68     2005.04     84.61 o 
   1  13  14      560.09      432.02     44.50 o 
   1   0  15     8164.66     9962.66    403.97 o 
   2   0  15     1572.14     1437.76     99.53 o 
   3   0  15     4558.45     4452.71    142.71 o 
   4   0  15      355.99      334.13     53.41 o 
   5   0  15      115.36      126.95     17.44 o 
  -4   1  15      898.34      887.29     81.81 o 
  -3   1  15     2371.34     2177.40    149.49 o 
  -2   1  15     2152.08     2098.05    190.93 o 
  -1   1  15      928.47     1253.60    138.91 o 
   0   1  15     3253.04     6037.78    220.31 o 
   1   1  15      687.69      762.36    117.10 o 
   2   1  15     2167.03     1996.24    215.05 o 
   3   1  15     3407.77     3546.07    180.23 o 
   4   1  15      877.83      867.81     85.42 o 
   5   1  15     1150.37     1459.64     60.97 o 
  -4   2  15      113.80      139.43     21.39 o 
  -3   2  15     1137.71      871.10     96.48 o 
  -2   2  15     6997.74     5474.61   1051.08 o 
  -1   2  15      701.71     1016.62    120.81 o 
   0   2  15     8607.75    13530.16    447.79 o 
   1   2  15      849.28      867.39    117.10 o 
   2   2  15     6221.75     6077.84    702.08 o 
   3   2  15     1448.31     1517.84    121.16 o 
   4   2  15       80.94       76.83     27.53 o 
   5   2  15      252.91      333.08     27.29 o 
  -4   3  15     3659.46     4135.05    112.37 o 
  -3   3  15      639.70      500.04     74.38 o 
  -2   3  15     3156.45     2728.54    268.89 o 
  -1   3  15     1979.83     1998.12     99.83 o 
   0   3  15      264.17      340.19     77.10 o 
   1   3  15     1928.48     1599.79    158.83 o 
   2   3  15     2459.40     2352.43    128.01 o 
   3   3  15      902.48      986.53     98.91 o 
   4   3  15     3486.60     3858.86    172.59 o 
  -4   4  15      968.28     1039.01     82.26 o 
  -3   4  15     1373.00     1238.43    116.39 o 
  -2   4  15     1763.36     1611.74    136.40 o 
  -1   4  15     6485.77     5980.91    547.40 o 
   0   4  15      872.15      982.74     70.12 o 
   1   4  15     5098.64     4727.47    608.04 o 
   2   4  15     2096.45     2286.69    149.73 o 
   3   4  15     1540.52     1725.80    130.49 o 
   4   4  15      726.29      751.33     69.08 o 
  -4   5  15      279.48      362.51     46.80 o 
  -3   5  15     2724.48     2904.62    173.60 o 
  -2   5  15      438.11      454.37     73.82 o 
  -1   5  15     2154.20     2396.02    152.79 o 
   0   5  15     1911.71     2002.45    129.66 o 
   1   5  15     2421.59     2501.33    183.61 o 
   2   5  15      580.05      689.12     85.11 o 
   3   5  15     2499.62     2935.62    170.18 o 
   4   5  15      253.35      286.45     36.69 o 
  -4   6  15      514.76      574.07     53.38 o 
  -3   6  15      655.03      686.15     82.77 o 
  -2   6  15     2886.95     3205.71    192.29 o 
  -1   6  15     2682.97     2946.55    177.16 o 
   0   6  15     1663.98     1702.93    117.86 o 
   1   6  15     2898.82     3218.32    153.79 o 
   2   6  15     3046.70     3441.59    185.34 o 
   3   6  15      614.43      714.77     80.61 o 
   4   6  15      655.03      613.71     41.58 o 
  -4   7  15     1722.94     2294.56     96.09 o 
  -3   7  15      603.42      622.62     72.37 o 
  -2   7  15     2754.09     3327.53    190.85 o 
  -1   7  15     1178.05     1366.45    120.27 o 
   0   7  15       34.81       53.59     22.59 o 
   1   7  15     1230.07     1341.10    102.35 o 
   2   7  15     2603.88     3063.48    136.33 o 
   3   7  15      598.14      617.51     69.38 o 
   4   7  15     1921.63     1391.11    104.45 o 
  -4   8  15       60.50       66.43     12.44 o 
  -3   8  15     1004.78     1226.04     92.01 o 
  -2   8  15     2028.36     2493.07    153.30 o 
  -1   8  15     1156.44     1275.05    109.44 o 
   0   8  15     2735.50     2880.27    150.59 o 
   1   8  15     1025.78     1108.11     93.71 o 
   2   8  15     2163.17     2507.75    138.67 o 
   3   8  15      814.83      669.42    191.52 o 
  -3   9  15     1995.47     2592.08    114.04 o 
  -2   9  15      539.87      565.27     64.28 o 
  -1   9  15      653.87      738.54     52.09 o 
   0   9  15      906.76     1010.18     87.12 o 
   1   9  15      712.68      757.33     74.99 o 
   2   9  15      455.79      412.65     36.71 o 
   3   9  15     2066.46     1631.13     61.27 o 
  -3  10  15      972.16     1102.67     54.19 o 
  -2  10  15      434.91      496.87     35.54 o 
  -1  10  15     3038.01     3266.38    150.28 o 
   0  10  15       46.20       57.22     21.03 o 
   1  10  15     3800.71     3889.79    114.43 o 
   2  10  15      324.32      333.36     28.44 o 
  -2  11  15      757.69      968.99     62.20 o 
  -1  11  15      933.87      999.39     74.17 o 
   0  11  15      352.56      414.25     49.62 o 
   1  11  15      855.97      777.75     57.02 o 
   2  11  15      636.88      504.65     61.65 o 
  -1  12  15       64.57       82.05     18.36 o 
   0  12  15     4529.03     2866.65    403.23 o 
   1  12  15       42.77       40.05     11.14 o 
   2  12  15     1084.92      708.63     53.52 o 
   0  13  15      244.08      258.40     26.36 o 
   0   0  16     1787.93     3007.53    205.75 o 
   1   0  16     1520.43     1592.26    113.08 o 
   2   0  16     1949.48     2085.55    188.04 o 
   3   0  16     1121.83     1281.49     72.27 o 
   4   0  16      178.09      311.13     47.50 o 
  -4   1  16      626.60      735.85     68.17 o 
  -3   1  16      932.91     1076.54    102.61 o 
  -2   1  16     2760.43     2853.38    227.86 o 
  -1   1  16     3338.03     3682.79    495.55 o 
   0   1  16     1821.01     3095.72    148.61 o 
   1   1  16     3590.63     4394.36    150.74 o 
   2   1  16     3092.57     3254.63    192.35 o 
   3   1  16     1206.10     1447.31    110.06 o 
   4   1  16      622.77      722.58     71.57 o 
  -4   2  16     1801.37     2140.12     98.60 o 
  -3   2  16      478.99      555.52     74.85 o 
  -2   2  16     2993.08     2881.82    174.97 o 
  -1   2  16     3815.07     4022.53    617.41 o 
   0   2  16     1285.80     1581.30    211.35 o 
   1   2  16     4550.55     4360.14    445.60 o 
   2   2  16     2915.84     2930.70    161.33 o 
   3   2  16      573.61      562.17     70.42 o 
   4   2  16     1515.38     1701.40    109.33 o 
  -4   3  16      250.59      293.72     26.34 o 
  -3   3  16      756.03      842.90     92.61 o 
  -2   3  16     2488.61     2658.38    173.38 o 
  -1   3  16      645.72      601.77     71.49 o 
   0   3  16     5700.42     6839.81    794.16 o 
   1   3  16      817.55      812.87    150.78 o 
   2   3  16     2874.05     3145.40    170.95 o 
   3   3  16      814.85      841.32     86.93 o 
   4   3  16      153.96      197.69     35.44 o 
  -4   4  16      426.30      519.78     53.19 o 
  -3   4  16     1955.01     2138.35    145.01 o 
  -2   4  16      387.52      418.02     68.64 o 
  -1   4  16     1494.54     1442.17    251.19 o 
   0   4  16     4896.12     6175.11    258.80 o 
   1   4  16     1610.03     1727.60     78.21 o 
   2   4  16      448.48      485.10     66.83 o 
   3   4  16     2217.77     2558.32    153.49 o 
   4   4  16      403.40      471.21     49.47 o 
  -4   5  16     1410.27     1589.69     87.33 o 
  -3   5  16     1524.75     1646.38    125.25 o 
  -2   5  16      200.47      200.45     48.24 o 
  -1   5  16     2667.52     2881.95    170.53 o 
   0   5  16     1072.83     1058.21    191.25 o 
   1   5  16     3027.35     3209.97    148.96 o 
   2   5  16      486.14      581.02     74.50 o 
   3   5  16     1528.38     1757.44    122.39 o 
   4   5  16     1597.01     1596.92     77.30 o 
  -4   6  16      897.90     1095.19     65.49 o 
  -3   6  16     1618.16     1881.36    126.58 o 
  -2   6  16     2118.40     2478.45    164.84 o 
  -1   6  16     2091.52     2557.36    164.50 o 
   0   6  16     2492.26     2700.09    151.35 o 
   1   6  16     1513.75     1790.59     76.85 o 
   2   6  16     2524.50     2806.06    162.56 o 
   3   6  16     1776.49     1917.84    121.02 o 
   4   6  16      894.37      589.46     72.28 o 
  -4   7  16       72.74       90.92     17.01 o 
  -3   7  16      990.59     1162.99     92.32 o 
  -2   7  16     1995.60     2457.95    157.30 o 
  -1   7  16      106.53      120.36     35.50 o 
   0   7  16     2521.76     2765.14    169.14 o 
   1   7  16       14.49       -7.33     13.85 o 
   2   7  16     2067.69     2180.78    136.86 o 
   3   7  16      828.17      911.61     77.03 o 
   4   7  16      110.72       66.08     21.56 o 
  -3   8  16     1230.49     1533.33     94.72 o 
  -2   8  16      823.27     1012.75     92.94 o 
  -1   8  16     2300.14     2791.09    158.35 o 
   0   8  16     1301.19     1339.80     99.41 o 
   1   8  16     1781.34     2032.16    120.41 o 
   2   8  16      638.16      695.03     46.68 o 
   3   8  16     1154.24      859.47    258.28 o 
  -3   9  16      683.53      811.56     38.69 o 
  -2   9  16      399.95      449.92     53.52 o 
  -1   9  16     3263.32     3501.45    109.11 o 
   0   9  16       28.89       21.71     16.93 o 
   1   9  16     3676.91     3973.88    163.86 o 
   2   9  16      483.56      510.64     50.60 o 
   3   9  16      669.59      345.19    151.24 o 
  -2  10  16     1901.44     2094.77    202.52 o 
  -1  10  16      419.08      411.23     50.06 o 
   0  10  16     1278.11     1350.00     92.41 o 
   1  10  16      341.85      289.30     45.68 o 
   2  10  16     1693.32     1650.27     80.55 o 
  -2  11  16      855.78     1073.72     58.50 o 
  -1  11  16      414.53      466.64     47.50 o 
   0  11  16     1495.46     1594.60     90.38 o 
   1  11  16      512.78      502.18     31.00 o 
   2  11  16      941.07      714.21     63.90 o 
  -1  12  16     1258.78     1361.17     65.68 o 
   0  12  16        1.77        2.79      6.40 o 
   1  12  16     1037.65      921.83    106.30 o 
   1   0  17     7605.33     8753.52   1565.39 o 
   2   0  17      400.53      410.21     41.36 o 
   3   0  17      393.18      530.95     63.40 o 
   4   0  17     2726.23     3360.49    138.45 o 
  -4   1  17      627.92      743.62     60.94 o 
  -3   1  17     2028.19     2470.56    145.63 o 
  -2   1  17     3088.99     3396.91    119.42 o 
  -1   1  17     1762.73     2079.00    385.34 o 
   0   1  17     2193.16     2824.94    572.47 o 
   1   1  17     1856.90     1890.93     84.28 o 
   2   1  17     2340.59     2574.40    103.91 o 
   3   1  17     2127.74     2216.18    128.20 o 
   4   1  17      812.43     1009.39     77.14 o 
  -4   2  17      270.15      285.11     24.11 o 
  -3   2  17     2648.44     3083.31    167.84 o 
  -2   2  17     1547.66     1743.69    133.97 o 
  -1   2  17      410.39      404.03     46.82 o 
   0   2  17     5559.21     6958.61   1355.20 o 
   1   2  17      183.09      180.36     24.27 o 
   2   2  17     1594.44     1674.96    120.75 o 
   3   2  17     2880.11     3029.73    154.18 o 
   4   2  17      130.58      164.61     31.23 o 
  -4   3  17     1058.51     1256.07     47.32 o 
  -3   3  17     1876.89     2208.24    141.25 o 
  -2   3  17     1343.83     1408.09    124.96 o 
  -1   3  17     3024.57     3063.41    163.30 o 
   0   3  17      215.50      236.72     35.31 o 
   2   3  17     1426.29     1455.81    111.87 o 
   3   3  17     1933.31     2299.67    135.86 o 
   4   3  17     1573.92     1900.69     97.89 o 
  -4   4  17     1332.68     1552.28     79.21 o 
  -3   4  17      667.52      800.80     83.62 o 
  -2   4  17     1376.54     1659.67    135.94 o 
  -1   4  17     3664.75     3963.16    196.24 o 
   0   4  17     4148.65     4642.85    158.44 o 
   1   4  17     3868.24     4527.33    183.05 o 
   2   4  17     1195.46     1368.92    110.22 o 
   3   4  17      629.32      692.57     72.77 o 
   4   4  17     1418.76     1662.54     82.15 o 
  -4   5  17      388.27      510.76     42.43 o 
  -3   5  17     1350.30     1692.94    117.96 o 
  -2   5  17     2313.86     2600.13    168.00 o 
  -1   5  17     1259.82     1448.14    119.14 o 
   0   5  17     3261.72     3600.59    175.86 o 
   1   5  17     1182.85     1263.16     93.18 o 
   2   5  17     2440.38     2370.61    287.82 o 
   3   5  17     1404.43     1597.79    107.54 o 
   4   5  17      455.00      520.31     36.97 o 
  -4   6  17      570.59      646.78     42.11 o 
  -3   6  17      684.29      833.11     77.80 o 
  -2   6  17     2302.90     2576.03    161.18 o 
  -1   6  17     2578.95     3189.49    180.76 o 
   0   6  17     3692.37     4087.04    175.19 o 
   1   6  17     2704.59     3007.88     97.79 o 
   2   6  17     2016.89     2157.65    137.15 o 
   3   6  17      825.04      917.63     77.19 o 
   4   6  17      429.40      305.42     46.66 o 
  -3   7  17      494.08      704.01     65.41 o 
  -2   7  17      944.79     1217.79    104.17 o 
  -1   7  17     2820.15     3497.94    186.03 o 
   0   7  17      377.98      438.75     40.34 o 
   1   7  17     2613.13     2837.52    135.10 o 
   2   7  17     1226.76     1310.86     99.71 o 
   3   7  17      525.18      596.08     55.36 o 
  -3   8  17      823.10     1093.13     71.25 o 
  -2   8  17     1253.20     1421.92    102.91 o 
  -1   8  17     1132.76     1469.99    109.52 o 
   0   8  17     2880.48     2931.04    140.31 o 
   1   8  17     1230.69     1417.09     93.12 o 
   2   8  17     1348.89     1453.49     95.40 o 
   3   8  17      836.52      675.19     48.51 o 
  -3   9  17     1004.07     1120.09     56.86 o 
  -2   9  17      807.38      959.27     49.79 o 
  -1   9  17      523.56      553.74     39.83 o 
   0   9  17     4173.17     4055.37    159.76 o 
   1   9  17      559.57      577.26     42.17 o 
   2   9  17     1013.12     1071.18     72.45 o 
  -2  10  17      474.34      596.07     47.57 o 
  -1  10  17     2727.01     2717.79    118.25 o 
   0  10  17      386.66      437.52     48.21 o 
   1  10  17     1855.22     1784.20     64.84 o 
   2  10  17      395.85      331.20     54.36 o 
  -2  11  17     1041.13     1217.22     52.80 o 
  -1  11  17      535.99      535.69     45.22 o 
   0  11  17      614.44      678.41     52.89 o 
   1  11  17      503.90      492.84     25.09 o 
   2  11  17      889.01      566.97     46.84 o 
   0  12  17     2114.45     2043.79     73.50 o 
   0   0  18     4240.93     4951.32    182.89 o 
   1   0  18       88.94       72.54     25.41 o 
   2   0  18     3464.14     3735.84    124.54 o 
   4   0  18      567.42      592.97     50.55 o 
  -4   1  18     1465.52     1804.82     84.02 o 
  -3   1  18     1157.36     1286.36     97.36 o 
  -2   1  18      714.30      768.58     53.65 o 
  -1   1  18     1462.95     1341.07    103.99 o 
   0   1  18      954.08     1110.39     60.58 o 
   1   1  18     1707.90     1742.48     80.46 o 
   2   1  18      342.82      397.46     40.31 o 
   3   1  18     1060.84     1155.71     85.89 o 
   4   1  18     1190.31     1493.99     82.41 o 
  -4   2  18     1447.90     1649.20     71.82 o 
  -3   2  18      837.65      945.84     86.35 o 
  -2   2  18     1064.86     1135.71    104.46 o 
  -1   2  18     3846.42     3713.59    179.71 o 
   0   2  18      290.53      415.41     54.61 o 
   1   2  18     3575.17     3638.33    118.38 o 
   2   2  18     1208.90     1339.26    103.65 o 
   3   2  18      969.45      981.83     80.79 o 
   4   2  18     1213.95     1530.71     81.78 o 
  -4   3  18      743.29      705.64     43.94 o 
  -3   3  18     1228.32     1447.52    106.80 o 
  -2   3  18     1210.41     1436.32    119.19 o 
  -1   3  18      815.21      736.31     82.65 o 
   0   3  18     2205.99     2284.62    132.46 o 
   1   3  18     1012.07     1217.24     84.65 o 
   2   3  18      988.37      985.89     92.28 o 
   3   3  18     1232.74     1327.30     94.81 o 
   4   3  18      561.14      633.86     48.51 o 
  -4   4  18      743.91      769.55     45.26 o 
  -3   4  18     1661.32     1896.05    119.98 o 
  -2   4  18     1158.97     1456.06    121.16 o 
  -1   4  18     1705.42     1784.90    130.81 o 
   0   4  18     7217.05     7939.67    264.15 o 
   1   4  18     1387.94     1428.35     99.12 o 
   2   4  18     1402.60     1455.93    121.79 o 
   3   4  18     1634.74     1795.06    109.39 o 
   4   4  18      542.37      579.57     40.57 o 
  -4   5  18     1164.18     1346.53     54.83 o 
  -3   5  18      133.39      203.22     38.45 o 
  -2   5  18     1611.63     1948.27    137.34 o 
  -1   5  18     1757.14     2023.58    141.53 o 
   0   5  18      204.51      236.75     47.15 o 
   1   5  18     1705.03     1795.48    109.74 o 
   2   5  18     1384.64     1329.61    108.91 o 
   3   5  18      135.33      164.35     30.28 o 
   4   5  18     1149.23      723.99     70.35 o 
  -3   6  18      742.85      856.03     71.80 o 
  -2   6  18     1918.89     2406.67    148.66 o 
  -1   6  18     1078.36     1210.95    109.09 o 
   0   6  18     1123.92     1116.60     62.85 o 
   1   6  18     1225.89     1343.97     90.25 o 
   2   6  18     1745.52     1937.58    120.00 o 
   3   6  18      697.10      713.17     60.64 o 
  -3   7  18     1706.24     2133.93    102.96 o 
  -2   7  18     1247.51     1375.17    104.33 o 
  -1   7  18       62.83      100.97     32.17 o 
   0   7  18     2361.04     2465.98    199.56 o 
   1   7  18       40.28       54.33     18.16 o 
   2   7  18     1253.18     1355.60     94.10 o 
   3   7  18     1619.27     1591.97     80.38 o 
  -3   8  18     1081.59     1400.82     68.85 o 
  -2   8  18     1842.68     2079.43    113.83 o 
  -1   8  18     2761.23     3031.67    112.12 o 
   0   8  18      121.24      102.76     17.19 o 
   1   8  18     3337.00     3867.07    473.00 o 
   2   8  18     1723.08     1865.12    101.97 o 
   3   8  18      910.56      708.96     42.31 o 
  -2   9  18      399.04      428.50     29.57 o 
  -1   9  18     1916.64     1895.66     87.30 o 
   0   9  18      276.15      245.11     36.20 o 
   1   9  18     1619.89     1671.73     76.92 o 
   2   9  18      628.58      553.59     48.32 o 
  -2  10  18      988.71     1082.92     56.15 o 
  -1  10  18      281.83      291.73     34.77 o 
   0  10  18     1909.09     2060.22     95.10 o 
   1  10  18      249.90      206.21     19.89 o 
   2  10  18      993.51      726.71     33.09 o 
  -1  11  18      125.12      135.82     19.92 o 
   0  11  18     1360.37      864.70     40.08 o 
   1  11  18      207.01      144.17     14.65 o 
   1   0  19     1221.26     1263.65     97.67 o 
   2   0  19     3045.79     3137.48    107.52 o 
   4   0  19     1196.15     1512.51     69.27 o 
  -4   1  19     1171.77     1307.78     59.64 o 
  -3   1  19      735.44      786.65     68.25 o 
  -2   1  19     1858.79     2098.63    135.87 o 
  -1   1  19     3881.00     3831.08    176.35 o 
   0   1  19     5475.81     5935.29    144.51 o 
   1   1  19     3610.92     3548.53    111.86 o 
   2   1  19     2529.06     2780.85    101.53 o 
   4   1  19      900.59      768.53    211.47 o 
  -3   2  19     2391.52     2695.03    133.27 o 
  -2   2  19     1399.05     1501.90    116.57 o 
  -1   2  19      678.38      691.05     76.49 o 
   0   2  19     2128.29     2347.85     89.14 o 
   1   2  19      658.29      742.76     41.56 o 
   2   2  19     1414.04     1382.20    102.53 o 
   3   2  19     2161.96     1925.71    103.56 o 
   4   2  19      284.66      311.11     31.64 o 
  -3   3  19     1105.21     1246.70     89.69 o 
  -2   3  19     1796.39     2084.97    139.01 o 
  -1   3  19     4252.18     4237.41    198.82 o 
   0   3  19       53.98       61.74     15.03 o 
   1   3  19     4277.04     5268.79    199.92 o 
   2   3  19     1348.21     1511.61    106.70 o 
   3   3  19      838.04      769.16     54.63 o 
   4   3  19      517.45      554.46     37.98 o 
  -3   4  19      597.53      722.02     67.36 o 
  -2   4  19      989.98     1117.32    100.77 o 
  -1   4  19     1720.88     1839.42    130.91 o 
   0   4  19      389.49      444.37     60.26 o 
   1   4  19     1259.60     1324.50     91.01 o 
   2   4  19      870.03      771.45     88.03 o 
   3   4  19      595.18      605.91     56.75 o 
  -3   5  19      888.38     1090.69     78.16 o 
  -2   5  19     2210.55     2549.27    149.62 o 
  -1   5  19      186.59      203.53     43.13 o 
   0   5  19     8226.40     9329.53    283.04 o 
   1   5  19      113.93      114.73     21.54 o 
   2   5  19     2199.36     2178.90    230.07 o 
   3   5  19      757.72      726.56     59.85 o 
  -3   6  19      675.83      704.06     57.73 o 
  -2   6  19     1262.13     1551.44    110.24 o 
  -1   6  19     1368.61     1704.77    123.80 o 
   0   6  19     2194.35     2265.11    120.16 o 
   1   6  19     1235.94     1498.62    103.67 o 
   2   6  19     1179.30     1288.76     92.45 o 
   3   6  19      641.21      581.16     31.21 o 
  -3   7  19      559.78      671.30     49.40 o 
  -2   7  19      367.10      410.78     51.85 o 
  -1   7  19     3013.45     3505.12    166.53 o 
   0   7  19       13.08       29.48     10.51 o 
   1   7  19     3341.77     4691.27    187.94 o 
   2   7  19      419.93      405.85     47.79 o 
   3   7  19      649.66      501.12     38.56 o 
  -3   8  19      951.31      963.44     44.04 o 
  -2   8  19      228.97      296.08     25.91 o 
  -1   8  19      933.20      991.37     51.98 o 
   0   8  19      782.10      785.95     43.27 o 
   1   8  19      850.87      929.09     94.84 o 
   2   8  19      288.86      287.64     36.87 o 
  -2   9  19      830.52      948.45     60.35 o 
  -1   9  19      905.97      859.98     63.97 o 
   0   9  19     1709.61     1739.13     86.71 o 
   1   9  19     1027.92      958.21     42.31 o 
   2   9  19      914.10      876.41     52.40 o 
  -1  10  19      861.12      953.84     55.11 o 
   0  10  19       63.68       60.88     11.07 o 
   1  10  19      913.17      810.84     39.31 o 
   0   0  20     5471.22     5950.36    204.97 o 
   1   0  20       38.58       27.40     13.82 o 
   2   0  20     1808.52     1938.05    138.64 o 
   4   0  20       51.70       49.16      9.88 o 
  -3   1  20      474.39      465.64     45.66 o 
  -2   1  20     1719.99     1778.74    118.26 o 
  -1   1  20      720.78      738.06     75.06 o 
   0   1  20      334.43      367.85     36.16 o 
   1   1  20      516.00      496.58     40.57 o 
   2   1  20     1768.33     1764.27     74.94 o 
   4   1  20     1150.06     1108.23     48.27 o 
  -3   2  20     1204.29     1323.60     81.43 o 
  -2   2  20      448.78      473.39     62.26 o 
  -1   2  20     5665.22     5733.06    217.72 o 
   0   2  20      327.90      345.63     34.82 o 
   1   2  20     5319.01     6205.73    225.46 o 
   2   2  20      511.47      488.07     57.00 o 
   3   2  20     1279.53     1119.71     61.28 o 
  -3   3  20     1736.78     1834.39     61.56 o 
  -2   3  20      465.88      554.10     66.97 o 
  -1   3  20     2210.82     2329.75    140.75 o 
   0   3  20      595.57      642.33     45.82 o 
   1   3  20     2058.18     2241.16    108.69 o 
   2   3  20      618.08      585.73     41.98 o 
   3   3  20     1707.24     1434.86    128.39 o 
  -3   4  20      540.38      626.75     54.61 o 
  -2   4  20     1975.10     2250.36    133.35 o 
  -1   4  20      348.58      366.98     55.63 o 
   0   4  20     2517.87     2726.56    145.03 o 
   1   4  20      282.27      299.49     32.50 o 
   2   4  20     2121.16     2022.23     73.21 o 
   3   4  20      596.39      548.29     47.42 o 
  -3   5  20      313.63      299.12     35.24 o 
  -2   5  20     1296.45     1520.53    106.33 o 
  -1   5  20      449.70      527.25     68.18 o 
   0   5  20       27.97       28.26     17.48 o 
   1   5  20      890.18     1098.64     76.56 o 
   2   5  20     1413.26     1390.19    123.55 o 
   3   5  20      220.70      159.41     24.19 o 
  -3   6  20      666.78      691.16     48.71 o 
  -2   6  20     1709.52     1997.44    113.78 o 
  -1   6  20     1284.06     1399.80    104.73 o 
   0   6  20      967.30      996.18     52.03 o 
   1   6  20     1600.58     1850.36     83.66 o 
   2   6  20     1867.31     1939.32    105.01 o 
   3   6  20      491.31      365.74     32.88 o 
  -3   7  20     2099.63     2058.67     83.37 o 
  -2   7  20      268.21      285.43     38.27 o 
  -1   7  20      385.72      445.80     35.06 o 
   0   7  20      328.40      368.89     29.82 o 
   1   7  20      492.49      517.42     59.02 o 
   2   7  20      313.47      335.64     39.54 o 
  -2   8  20      482.75      490.56     28.78 o 
  -1   8  20     1736.37     1835.23     62.97 o 
   0   8  20      739.19      726.50     54.98 o 
   1   8  20     1592.13     1732.56     92.36 o 
   2   8  20      386.18      352.50     36.02 o 
  -2   9  20     1634.48     1570.11     58.00 o 
  -1   9  20      137.29      137.92     20.64 o 
   0   9  20      126.38      131.72     16.26 o 
   1   9  20      298.88      255.55     30.11 o 
   2   9  20     1388.81      858.05     41.22 o 
  -1  10  20      303.27      267.92     23.22 o 
   0  10  20     2512.31     2063.58     93.21 o 
   1  10  20      210.78      151.84     18.01 o 
   1   0  21      916.41     1078.54    132.36 o 
   2   0  21     1698.74     1790.32    105.73 o 
  -3   1  21      738.77      775.46     49.41 o 
  -2   1  21     3220.75     3527.38    156.09 o 
  -1   1  21     1431.09     1613.58    119.82 o 
   0   1  21     2708.51     3127.03    101.90 o 
   1   1  21     1982.67     2140.91    263.87 o 
   2   1  21     3258.90     3267.93    152.93 o 
   3   1  21      625.16      608.72     43.86 o 
  -3   2  21     1946.90     1873.07     82.71 o 
  -2   2  21       68.59       72.67     24.14 o 
  -1   2  21      422.57      425.92     56.94 o 
   0   2  21      515.81      618.94     45.23 o 
   1   2  21      421.00      467.33     31.01 o 
   2   2  21      150.26      146.46     20.35 o 
   3   2  21     2171.94     1762.12     69.19 o 
  -3   3  21      917.93      913.96     57.82 o 
  -2   3  21      657.41      721.88     70.06 o 
  -1   3  21     4348.25     4724.98    194.78 o 
   0   3  21     1045.72     1054.58     57.54 o 
   1   3  21     4500.86     5197.83    132.19 o 
   2   3  21      819.98      770.27     45.26 o 
   3   3  21      950.70      699.39     37.54 o 
  -3   4  21      331.76      320.01     32.94 o 
  -2   4  21     1096.29     1147.48     87.70 o 
  -1   4  21      592.69      577.06     64.88 o 
   0   4  21        2.81        2.43      9.52 o 
   1   4  21      724.77      773.68     50.13 o 
   2   4  21     1128.66     1054.72     48.83 o 
  -3   5  21      233.89      241.41     26.51 o 
  -2   5  21     2304.06     2723.48    129.38 o 
  -1   5  21      118.01      108.25     24.54 o 
   0   5  21     7222.88     7801.52    239.67 o 
   1   5  21      220.99      233.88     26.47 o 
   2   5  21     2402.57     2432.39     83.74 o 
   3   5  21      265.87      216.67     21.53 o 
  -2   6  21      607.72      539.99     78.69 o 
  -1   6  21      116.66       97.87     15.82 o 
   0   6  21       33.87       39.47     15.07 o 
   1   6  21      294.62      284.63     27.19 o 
   2   6  21      516.68      536.02     49.34 o 
  -2   7  21      335.65      358.10     24.49 o 
  -1   7  21     5249.88     5222.85    219.61 o 
   0   7  21      119.72      122.70     15.46 o 
   1   7  21     4892.68     5383.83    168.34 o 
   2   7  21      247.49      227.05     28.79 o 
  -2   8  21      352.95      378.24     28.37 o 
  -1   8  21      523.60      497.39     27.45 o 
   0   8  21      321.70      318.15     23.27 o 
   1   8  21      397.07      418.73     40.34 o 
   2   8  21      268.74      179.80     20.68 o 
  -1   9  21      705.60      631.87     35.80 o 
   0   9  21     1771.43     1717.48     76.25 o 
   1   9  21      567.71      476.76     35.21 o 
   0   0  22     5504.25     6401.10    207.28 o 
   1   0  22      458.49      587.24     85.83 o 
   2   0  22     1855.80     2095.14    156.86 o 
   3   0  22       13.45       -1.55      6.19 o 
  -3   1  22      599.97      621.33     41.61 o 
  -2   1  22      789.69      802.50     65.62 o 
  -1   1  22      218.96      217.25     25.97 o 
   0   1  22      211.01      226.43     27.52 o 
   1   1  22      257.37      258.42     31.74 o 
   2   1  22     1003.01      909.96    142.64 o 
   3   1  22      612.56      506.76     35.16 o 
  -3   2  22      942.15      768.41     35.00 o 
  -2   2  22      196.03      179.00     31.15 o 
  -1   2  22     2768.22     2996.25    162.76 o 
   0   2  22      268.39      243.99     28.16 o 
   1   2  22     2077.48     2049.79     72.09 o 
   2   2  22      160.35      155.04     29.59 o 
   3   2  22      864.14      715.82     37.41 o 
  -3   3  22     1687.24     1496.31    153.82 o 
  -2   3  22      383.79      394.03     46.63 o 
  -1   3  22      335.29      373.90     32.13 o 
   0   3  22       30.24       38.08      7.74 o 
   1   3  22      199.29      206.67     29.84 o 
   2   3  22      332.68      323.53     26.53 o 
  -3   4  22      329.24      323.42     23.87 o 
  -2   4  22     1882.69     1949.17    102.78 o 
  -1   4  22     1301.61     1269.61     76.36 o 
   0   4  22     3107.68     3596.17    356.71 o 
   1   4  22     1381.86     1486.28     82.12 o 
   2   4  22     1984.39     1963.47     60.51 o 
   3   4  22      387.75      335.10     26.13 o 
  -2   5  22     1170.10     1058.16    142.91 o 
  -1   5  22      472.63      478.57     54.99 o 
   0   5  22        6.72       22.15     11.16 o 
   1   5  22      478.19      526.40     35.56 o 
   2   5  22     1363.75     1162.28     58.06 o 
  -2   6  22     1600.01     1576.63     48.36 o 
  -1   6  22     1619.42     1588.33     65.74 o 
   0   6  22     1023.91     1320.11    180.99 o 
   1   6  22     1819.51     1854.72     72.52 o 
   2   6  22     1365.81     1112.29     60.44 o 
  -2   7  22       17.90        8.29      4.47 o 
  -1   7  22      223.07      202.21     17.28 o 
   0   7  22      212.42      236.34     21.85 o 
   1   7  22      216.05      231.35     29.73 o 
   2   7  22       11.74        2.81      4.08 o 
  -1   8  22     2515.46     1555.96     65.21 o 
   0   8  22      638.64      620.52     45.71 o 
   1   8  22     2543.31     2231.05     79.96 o 
   1   0  23      742.03      712.64     98.73 o 
   2   0  23     1974.13     1939.78    212.58 o 
   3   0  23       17.29       17.26      3.85 o 
  -3   1  23      295.85      266.29     22.40 o 
  -2   1  23     1348.12     1373.95    108.21 o 
  -1   1  23     1853.84     2105.46    161.15 o 
   0   1  23     3402.54     3862.08    105.44 o 
   1   1  23     1593.81     1759.57    215.21 o 
   2   1  23     1546.36     1701.90     82.13 o 
   3   1  23      316.63      238.44     22.54 o 
  -3   2  23     2468.61     2061.19     61.95 o 
  -2   2  23      103.42       98.94     14.19 o 
  -1   2  23      191.31      232.90     24.71 o 
   0   2  23       29.05       27.91     15.41 o 
   1   2  23      107.92      141.12     23.62 o 
   2   2  23       88.62       58.95     16.44 o 
   3   2  23     2243.50     1738.14     59.53 o 
  -2   3  23      220.62      227.06     20.27 o 
  -1   3  23     4724.47     5031.69    112.72 o 
   0   3  23      529.13      591.62     37.76 o 
   1   3  23     4192.21     4614.67    504.31 o 
   2   3  23      250.15      220.61     41.97 o 
  -2   4  23      756.55      711.45     40.57 o 
  -1   4  23      744.38      717.54     41.90 o 
   0   4  23      588.54      622.34     45.72 o 
   1   4  23      695.56      717.91     60.35 o 
   2   4  23      679.27      581.60     48.32 o 
  -2   5  23     1694.48     1567.47     71.85 o 
  -1   5  23      110.63       90.73     19.22 o 
   0   5  23     4551.12     5240.55    411.37 o 
   1   5  23      117.66      116.71     14.93 o 
   2   5  23     1423.98     1113.44     53.12 o 
  -2   6  23      657.44      532.94     34.84 o 
  -1   6  23      266.06      222.64     38.84 o 
   0   6  23      159.84      155.81     17.06 o 
   1   6  23      247.87      235.17     18.12 o 
   2   6  23      759.18      428.61     28.18 o 
  -1   7  23     2457.01     1823.73     66.08 o 
   0   7  23      658.32      483.16     85.76 o 
   1   7  23     2804.52     2514.64     82.74 o 
   0   0  24     5743.89     6181.20    178.79 o 
   1   0  24      101.44      114.87     16.36 o 
   2   0  24     1902.42     2015.43     80.92 o 
  -2   1  24     1002.42      860.38    157.99 o 
  -1   1  24      387.17      421.73     75.02 o 
   0   1  24       17.47       22.53      9.21 o 
   1   1  24      281.64      266.78     62.77 o 
   2   1  24      869.96      949.58     54.99 o 
  -2   2  24       25.70       35.78      9.22 o 
  -1   2  24     3330.25     3458.88    361.39 o 
   0   2  24      286.99      300.84     25.74 o 
   1   2  24     3910.14     4902.15    150.16 o 
   2   2  24       37.95       57.55     13.64 o 
  -2   3  24      263.56      234.38     26.39 o 
  -1   3  24      165.23      157.90     17.60 o 
   0   3  24      280.65      279.32     23.56 o 
   1   3  24      123.70      139.83     24.77 o 
   2   3  24      165.83      148.79     18.14 o 
  -2   4  24     1121.35      871.31     46.50 o 
  -1   4  24      780.06      616.68     49.89 o 
   0   4  24     3505.07     3601.81    130.50 o 
   1   4  24     1080.94      982.89    111.17 o 
  -1   5  24        9.88        6.12      6.27 o 
   0   5  24      253.32      242.90     19.40 o 
   1   5  24       18.25       18.49      4.97 o 
  -1   6  24     2015.98     1547.95     61.31 o 
   0   6  24     1117.10      991.91     77.26 o 
   1   0  25      213.91      203.51     49.66 o 
   2   0  25      428.81      413.62     29.96 o 
  -2   1  25     1224.25     1133.47     49.38 o 
  -1   1  25      938.92      979.16    182.65 o 
   0   1  25     2517.49     2742.79     73.12 o 
   1   1  25      956.81      920.55    247.29 o 
   2   1  25     1060.54     1009.46     45.54 o 
  -1   2  25      438.20      414.96     45.53 o 
   0   2  25      100.38       95.46     13.29 o 
   1   2  25      461.03      504.40     41.20 o 
  -1   3  25     2039.09     1826.12     48.58 o 
   0   3  25     1069.80     1113.26     66.23 o 
   1   3  25     1862.05     2035.56     79.47 o 
  -1   4  25      277.77      232.94     26.16 o 
   0   4  25      102.44       94.62     18.72 o 
   1   4  25      213.41      206.65     22.12 o 
   0   5  25     1506.66     1143.85     52.12 o 
   0   0  26     2335.37     2400.49     82.74 o 
   1   0  26       25.70       22.21      7.50 o 
  -1   1  26      539.58      528.53     33.21 o 
   0   1  26       16.14        4.15      7.36 o 
   1   1  26      376.50      403.95     32.18 o 
   0   2  26       10.58       23.88      9.13 o 
   1   2  26     2270.09     2296.28     73.90 o 
   0   3  26      261.36      224.33     24.13 o 
                                                 
